# Supplementary material for: Polaramycin B, and not physical interaction, is the signal that rewires fungal metabolism in the Streptomyces–Aspergillus interaction
Source: Environ Microbiol. 2022 Jul 18;24(10):4899–914. doi: 10.1111/1462-2920.16118 (PMC9796313; doi:10.1111/1462-2920.16118)
Supplement: Supplementary file 2 — APPENDIX S2 Transcriptome data [file EMI-24-4899-s001.xlsx]

## Sheet: Tabelle1
an_nr	T0	T05	T3	T05...T0.diff	T3...T05.diff	T05...T0.p-value	T3...T05.p-value	exon_len	Type	cluster	genedesc
AN0005	-4.60885	-4.22168	-0.241481	0.387172	3.9802	0.530137	0.0010656	-0.564905	C1	NA	Ortholog of A. niger CBS 513.88 An03g02250 Aspergillus tubingensis Asptu1_0080862 Aspergillus kawachii Aspka1_0180365 Aspergillus acidus Aspfo1_0194711 and Aspergillus wentii Aspwe1_0734587;orf_classification=Uncharacterized;Alias=ANIA_00005,ANID_00005
AN0006	2.73063	2.94084	5.12119	0.210207	2.18036	0.883466	0.0905383	-0.816037	NR	NA	Ortholog of Neosartorya fischeri NRRL 181 NFIA_005440 Aspergillus versicolor Aspve1_0175571 Aspergillus clavatus NRRL 1 ACLA_062940 ACLA_090730 and Aspergillus sydowii Aspsy1_0047904;orf_classification=Uncharacterized;Alias=ANIA_00006,ANID_00006
AN0007	-3.09266	-3.51625	-1.69136	-0.423586	1.82489	0.884533	0.520887	-0.0969617	NR	NA	Ortholog of A. nidulans FGSC A4 AN6322 AN0902 and A. fumigatus Af293 Afu1g01340 Afu1g15680 Afu3g01640;orf_classification=Uncharacterized;Alias=ANIA_00007,ANID_00007
AN0009	0.168615	0.972373	-5.61949	0.803758	-6.59187	0.238591	0.00237827	2.0597	C2	NA	Has domains with predicted hydrolase activity;orf_classification=Uncharacterized;Alias=ANIA_00009,ANID_00009
AN0012	-3.44289	-3.03064	-4.97651	0.412253	-1.94587	0.81327	0.314021	-0.2567	NR	NA	Ortholog of A. fumigatus Af293 Afu5g10930 A. oryzae RIB40 AO090701000510 Aspergillus flavus NRRL 3357 AFL2T_06133 and Neosartorya fischeri NRRL 181 NFIA_076310;orf_classification=Verified;Alias=ANIA_00012,ANID_00012
AN0014	-4.5613	0.594208	-4.8766	5.1555	-5.47081	0.000528637	0.000413642	-0.356606	D1	NA	Ortholog of Aspergillus versicolor Aspve1_0040337 Aspergillus sydowii Aspsy1_0029973 and Aspergillus terreus NIH2624 ATET_01744;orf_classification=Uncharacterized;Alias=ANIA_00014,ANID_00014
AN0015	-4.88487	1.1661	3.49043	6.05098	2.32433	0.0295807	0.0258564	2.12334	NR	AN0016 cluster	Has domains with predicted ATP binding ATPase activity coupled to transmembrane movement of substances activity role in transmembrane transport and integral to membrane localization;orf_classification=Uncharacterized;Alias=ANIA_00015,ANID_00015
AN0016	-4.46859	-0.531486	1.18791	3.9371	1.7194	0.00212042	0.00160662	4.15381	B1	AN0016 cluster	Putative nonribosomal peptide synthase;orf_classification=Uncharacterized;Alias=ANIA_00016,ANID_00016
AN0017	-1.23674	-3.65831	-2.47752	-2.42158	1.18079	0.265607	0.575415	-0.356606	NR	AN0016 cluster	Has domains with predicted copper ion binding activity and role in copper ion homeostasis;orf_classification=Uncharacterized;Alias=ANIA_00017,ANID_00017
AN0019	-0.0856033	-1.6735	3.30883	-1.58789	4.98232	0.0320693	0.000161481	0.323082	C1	AN0016 cluster	Has domains with predicted nucleotide binding activity;orf_classification=Uncharacterized;Alias=ANIA_00019,ANID_00019
AN0020	-4.41117	-4.27741	-4.14701	0.133757	0.130403	0.770037	0.77428	-1.0862	NR	AN0016 cluster	Ortholog of A. fumigatus Af293 Afu2g00190 A. niger CBS 513.88 An15g07480 Aspergillus versicolor Aspve1_0365574 Aspergillus niger ATCC 1015 40853-mRNA and Aspergillus zonatus Aspzo1_0077270;orf_classification=Uncharacterized;Alias=ANIA_00020,ANID_00020
AN0021	-5.02143	-4.88767	-4.75727	0.133757	0.130403	0.770037	0.77428	-0.475936	NR	AN0016 cluster	Ortholog of A. fumigatus Af293 Afu3g00630 A. niger CBS 513.88 An01g07950 An14g07300 An01g11330 An06g02140 and A. oryzae RIB40 AO090010000178 AO090026000311 AO090003000892;orf_classification=Uncharacterized;Alias=ANIA_00021,ANID_00021
AN0022	-5.43847	-5.30472	-5.17431	0.133757	0.130403	0.770037	0.77428	-0.0588937	NR	AN0016 cluster	Gene=aglA;Putative alpha-1-4-galactosidase;orf_classification=Uncharacterized;Alias=ANIA_00022,ANID_00022
AN0023	-2.69714	-3.81845	-5.1347	-1.12131	-1.31625	0.420418	0.380023	-0.0985055	NR	AN0016 cluster	Has domains with predicted nucleotide binding oxidoreductase activity and role in metabolic process;orf_classification=Uncharacterized;Alias=ANIA_00023,ANID_00023
AN0024	-5.66729	-5.53353	-4.47272	0.133757	1.06081	0.872493	0.23228	0.169925	NR	AN0016 cluster	Has domains with predicted nucleotide binding oxidoreductase activity zinc ion binding activity and role in oxidation-reduction process;orf_classification=Uncharacterized;Alias=ANIA_00024,ANID_00024
AN0025	-6.35256	-6.2188	-6.0884	0.133757	0.130403	0.770037	0.77428	0.855192	NR	AN0016 cluster	Ortholog of A. nidulans FGSC A4 AN5400 AN9282 AN7063 AN7804stcW AN8757 A. fumigatus Af293 Afu6g03020 Afu6g13790 and A. niger CBS 513.88 An08g09190 An03g06480 An11g08030 An13g01810 An12g07380;orf_classification=Uncharacterized;Alias=ANIA_00025,ANID_00025
AN0026	-6.57461	-6.44085	-6.31045	0.133757	0.130403	0.770037	0.77428	1.07724	NR	AN0016 cluster	Has domains with predicted DNA binding sequence-specific DNA binding RNA polymerase II transcription factor activity zinc ion binding activity and role in regulation of transcription DNA-dependent transcription DNA-templated;orf_classification=Uncharacterized;Alias=ANIA_00026,ANID_00026
AN0027	-6.20489	-5.94073	-5.94073	0.26416	1.77636e-15	0.560525	1	0.707525	NR	AN0016 cluster	Ortholog of A. nidulans FGSC A4 AN12088 A. fumigatus Af293 Afu2g09400 A. niger CBS 513.88 An12g05000 and A. oryzae RIB40 AO090011000294 AO090026000051 AO090011000747 AO090011000330;orf_classification=Uncharacterized;Alias=ANIA_00027,ANID_00027
AN0028	-5.60439	-5.15114	-3.66681	0.453248	1.48433	0.744303	0.292548	0.107018	NR	AN0016 cluster	Has domains with predicted hydrolase activity;orf_classification=Uncharacterized;Alias=ANIA_00028,ANID_00028
AN0029	-5.55482	-3.10055	-5.87012	2.45427	-2.76957	0.338998	0.287377	0.636915	NR	AN0016 cluster	Has domains with predicted role in transmembrane transport and integral to membrane localization;orf_classification=Uncharacterized;Alias=ANIA_00029,ANID_00029
AN0030	-1.48855	-1.95236	-3.80118	-0.46381	-1.84882	0.72852	0.23723	0.414677	NR	NA	Has domains with predicted hydrolase activity;orf_classification=Uncharacterized;Alias=ANIA_00030,ANID_00030
AN0031	2.5269	2.85035	3.26301	0.323445	0.412666	0.187606	0.0760445	0.126973	NR	NA	Protein of unknown function;orf_classification=Uncharacterized;Alias=ANIA_00031,ANID_00031
AN0032	-0.37373	3.95682	4.2378	4.33055	0.280976	0.00049626	0.3074	-1.11404	A1	NA	Ortholog of A. nidulans FGSC A4 AN2556 A. niger CBS 513.88 An11g09050 A. oryzae RIB40 AO090010000754 and Neosartorya fischeri NRRL 181 NFIA_113020;orf_classification=Uncharacterized;Alias=ANIA_00032,ANID_00032
AN0033	2.54478	4.16683	4.77022	1.62204	0.603392	0.0120977	0.0752249	0.24245	NR	NA	Ortholog of A. nidulans FGSC A4 AN10483 AN2809 AN2115 AN12460 A. fumigatus Af293 Afu2g00940 Afu2g16560 Afu3g15340 Afu7g00460 Afu7g06360 and A. niger CBS 513.88 An14g02830 An16g00830;orf_classification=Uncharacterized;Alias=ANIA_00033,ANID_00033
AN0034	4.70212	4.36034	6.16937	-0.341778	1.80903	0.164261	0.000422288	0.918386	C1	NA	Putative glycerone kinase with a predicted role in glycerol metabolism transcript upregulated by growth in glycerol;orf_classification=Uncharacterized;Alias=ANIA_00034,ANID_00034
AN0035	-3.01096	-3.58458	-1.3466	-0.573623	2.23798	0.858811	0.473511	-0.295128	NR	NA	Protein of unknown function;orf_classification=Uncharacterized;Alias=ANIA_00035,ANID_00035
AN0036	0.573085	-0.549418	-2.39072	-1.1225	-1.8413	0.544064	0.386786	0.136191	NR	NA	Orthologs have cytosol nucleus localization;orf_classification=Uncharacterized;Alias=ANIA_00036,ANID_00036
AN0038	2.18286	2.39061	1.94099	0.207751	-0.449626	0.42941	0.125441	3.16591	NR	NA	Gene=atmA;Putative 1-phosphatidylinositol-3-kinase involved in DNA damage response mutants display defects in cell polarity and in microtubule organization at the hyphal tip mutants are camptothecin sensitive reduced growth on AVICEL medium;orf_classification=Verified;Alias=ANIA_00038,ANID_00038
AN0039	2.37828	2.13088	2.50833	-0.247394	0.377448	0.379071	0.182034	0.613532	NR	NA	Ortholog of S. cerevisiae YNL011C A. fumigatus Af293 Afu5g12650 A. niger CBS 513.88 An14g06550 A. oryzae RIB40 AO090120000392 and Aspergillus wentii Aspwe1_0131485;orf_classification=Uncharacterized;Alias=ANIA_00039,ANID_00039
AN0040	3.40102	3.81649	4.26695	0.415462	0.450461	0.0708962	0.039764	1.8679	NR	NA	Orthologs have 3-5 exonuclease activity DNA-directed DNA polymerase activity role in mitochondrial DNA replication and mitochondrion localization;orf_classification=Uncharacterized;Alias=ANIA_00040,ANID_00040
AN0041	4.85099	5.73301	5.82484	0.882025	0.0918272	0.0490698	0.742819	-2.39593	NR	NA	Protein of unknown function;orf_classification=Uncharacterized;Alias=ANIA_00041,ANID_00041
AN0042	3.03177	3.09298	2.26096	0.0612148	-0.832018	0.795976	0.0229087	1.02361	NR	No PKS/NRPS backbone 4	Has domains with predicted metal ion transmembrane transporter activity role in metal ion transport transmembrane transport and membrane localization;orf_classification=Uncharacterized;Alias=ANIA_00042,ANID_00042
AN0043	2.21546	2.50447	2.5403	0.289004	0.0358319	0.575334	0.93821	0.328836	NR	No PKS/NRPS backbone 4	Has domains with predicted transferase activity and role in biosynthetic process;orf_classification=Uncharacterized;Alias=ANIA_00043,ANID_00043
AN0044	2.13046	1.79923	1.78853	-0.331229	-0.010702	0.296369	0.971251	1.87027	NR	No PKS/NRPS backbone 4	Orthologs have role in nucleotide-excision repair postreplication repair and nucleus localization;orf_classification=Uncharacterized;Alias=ANIA_00044,ANID_00044
AN0045	8.11847	5.6286	5.44052	-2.48988	-0.188074	0.000908696	0.601146	0.620117	A2	NA	Transcript induced by light in in developmentally competent mycelia;orf_classification=Uncharacterized;Alias=ANIA_00045,ANID_00045
AN0046	5.45396	6.4312	5.89484	0.977245	-0.536361	0.0673677	0.225509	0.892197	NR	NA	Putative histidyl-tRNA synthetase with a predicted role in tRNA aminoacylation intracellular menadione stress-induced protein expression reduced after exposure to farnesol;orf_classification=Verified;Alias=ANIA_00046,ANID_00046
AN0048	2.17664	3.19882	2.17288	1.02218	-1.02593	0.0730115	0.0612853	1.34312	NR	NA	Ortholog of A. fumigatus Af293 Afu5g12560 A. niger CBS 513.88 An14g06630 A. oryzae RIB40 AO090120000382 Aspergillus wentii Aspwe1_0026710 and Aspergillus sydowii Aspsy1_0097984;orf_classification=Uncharacterized;Alias=ANIA_00048,ANID_00048
AN0049	3.72985	3.28615	0.697422	-0.443706	-2.58872	0.380022	0.0255324	0.0922074	NR	NA	Orthologs have endoplasmic reticulum localization;orf_classification=Uncharacterized;Alias=ANIA_00049,ANID_00049
AN0050	7.18881	8.03658	5.61911	0.847764	-2.41747	0.115594	0.0058654	0.304511	C2	NA	Putative picolinic acid decarboxylase with a predicted role in aromatic amino acid family biosynthesis;orf_classification=Uncharacterized;Alias=ANIA_00050,ANID_00050
AN0051	7.66863	8.45189	6.60082	0.783261	-1.85108	0.0901002	0.00647657	0.432959	C2	NA	Putative dioxygenase;orf_classification=Uncharacterized;Alias=ANIA_00051,ANID_00051
AN0052	3.81053	3.22519	4.20209	-0.585338	0.976892	0.0984116	0.0176435	1.14731	NR	NA	Has domains with predicted nucleotide binding oxidoreductase activity and role in metabolic process;orf_classification=Uncharacterized;Alias=ANIA_00052,ANID_00052
AN0053	1.17412	0.0330942	1.13792	-1.14103	1.10482	0.0973112	0.0968535	-0.0831412	NR	NA	Ortholog of A. fumigatus Af293 Afu5g12500 A. oryzae RIB40 AO090120000375 Aspergillus wentii Aspwe1_0170789 Aspergillus sydowii Aspsy1_0144467 and Aspergillus terreus NIH2624 ATET_02022;orf_classification=Uncharacterized;Alias=ANIA_00053,ANID_00053
AN0054	7.66869	7.78477	4.31829	0.116079	-3.46648	0.538318	5.01733e-05	1.39616	C2	NA	Putative adenylate-forming enzyme;orf_classification=Uncharacterized;Alias=ANIA_00054,ANID_00054,afeA
AN0055	5.36517	5.35211	2.85227	-0.0130654	-2.49984	0.945907	0.000413587	0.945608	C2	NA	Gene=tmpA;Transmembrane protein involved in regulation of conidium development required for expression of brlA predicted oxidoreductase with FAD-binding and haem-binding domains;orf_classification=Verified;Alias=ANIA_00055,ANID_00055
AN0056	5.36708	4.28945	6.14815	-1.07764	1.8587	0.00306847	0.000284861	1.22589	D2	NA	Arrestin-like protein involved in UapA ubiquitination endocytosis and vacuolar turnover HulA-dependent ubiquitination at Lys-343 is critical for function;orf_classification=Verified;Alias=ANIA_00056,ANID_00056,artA
AN0057	4.79132	5.53691	5.53756	0.745591	0.000643334	0.000691122	0.993512	0.452068	NR	NA	Orthologs have cytosol localization;orf_classification=Uncharacterized;Alias=ANIA_00057,ANID_00057
AN0058	0.131082	-0.569451	-1.10177	-0.700533	-0.532316	0.390738	0.526192	0.321928	NR	NA	Has domains with predicted catalytic activity and role in metabolic process;orf_classification=Uncharacterized;Alias=ANIA_00058,ANID_00058
AN0059	2.39562	2.30408	2.37496	-0.0915444	0.0708869	0.89559	0.91712	0.506907	NR	NA	Orthologs have nucleolus spliceosomal complex localization;orf_classification=Uncharacterized;Alias=ANIA_00059,ANID_00059
AN0061	6.19779	4.9543	4.93692	-1.24349	-0.0173818	0.00181781	0.932204	0.426533	A2	NA	Ortholog of S. cerevisiae YLR326W A. fumigatus Af293 Afu5g12410 A. oryzae RIB40 AO090120000361 Aspergillus wentii Aspwe1_0026696 and Aspergillus sydowii Aspsy1_0103462;orf_classification=Uncharacterized;Alias=ANIA_00061,ANID_00061
AN0062	2.07629	2.83256	2.27079	0.756278	-0.561772	0.117227	0.175304	0.111031	NR	NA	Orthologs have role in invasive growth in response to glucose limitation protein urmylation pseudohyphal growth tRNA wobble position uridine thiolation and cytosolic tRNA wobble base thiouridylase complex nucleus localization;orf_classification=Uncharacterized;Alias=ANIA_00062,ANID_00062
AN0063	5.21788	5.27915	4.98404	0.0612702	-0.29511	0.800429	0.258987	1.09288	NR	NA	Orthologs have cytoplasm localization;orf_classification=Uncharacterized;Alias=ANIA_00063,ANID_00063
AN0064	2.38275	3.00477	2.25346	0.622027	-0.751314	0.157004	0.0975392	0.583038	NR	NA	Ortholog of A. fumigatus Af293 Afu5g12380 A. niger CBS 513.88 An14g06840 A. oryzae RIB40 AO090120000356 Aspergillus wentii Aspwe1_0447672 and Aspergillus sydowii Aspsy1_0101454;orf_classification=Uncharacterized;Alias=ANIA_00064,ANID_00064
AN0065	3.42529	3.38913	3.00966	-0.0361514	-0.379473	0.889719	0.195523	1.09288	NR	NA	Orthologs have histone methyltransferase activity H3-K4 specific activity;orf_classification=Uncharacterized;Alias=ANIA_00065,ANID_00065
AN0066	3.91002	3.95605	5.2457	0.0460333	1.28965	0.839884	0.00162225	0.385155	C1	NA	Orthologs have isopropylmalate transmembrane transporter activity oxaloacetate secondary active transmembrane transporter activity secondary active sulfate transmembrane transporter activity;orf_classification=Uncharacterized;Alias=ANIA_00066,ANID_00066
AN0067	7.04024	6.75363	5.04856	-0.286605	-1.70507	0.0847571	0.000214561	0.607863	C2	NA	Putative ribonucleotide reductase small subunit transcript upregulated in response to camptothecin;orf_classification=Uncharacterized;Alias=ANIA_00067,ANID_00067,rnrA
AN0068	4.6194	5.16095	4.83806	0.541544	-0.322881	0.228077	0.406924	-0.500218	NR	NA	Has domains with predicted 7S RNA binding activity role in SRP-dependent cotranslational protein targeting to membrane negative regulation of translational elongation and signal recognition particle localization;orf_classification=Uncharacterized;Alias=ANIA_00068,ANID_00068
AN0069	4.43037	4.6303	5.17809	0.199938	0.547784	0.087537	0.00230237	1.64847	NR	NA	Gene=srgL;Putative protein transport protein;orf_classification=Uncharacterized;Alias=ANIA_00069,ANID_00069
AN0070	5.67169	5.60972	5.49534	-0.0619767	-0.114378	0.901519	0.817764	-0.873027	NR	NA	Gene=uaW;2-oxo-4-hydroxy-4-carboxy-5-ureidoimidazoline OHCU decarboxylase involved in purine utilization inducible by uric acid and repressible by ammonium under the control of the UaY protein;orf_classification=Verified;Alias=ANIA_00070,ANID_00070
AN0071	7.13685	6.88639	6.46072	-0.250452	-0.425677	0.0278626	0.00443082	1.99422	NR	NA	Ortholog of A. fumigatus Af293 Afu5g12320 A. niger CBS 513.88 An01g02090 A. oryzae RIB40 AO090120000349 Aspergillus wentii Aspwe1_0026685 and Aspergillus sydowii Aspsy1_0027598;orf_classification=Uncharacterized;Alias=ANIA_00071,ANID_00071
AN0072	2.6675	3.27985	3.83934	0.612359	0.559482	0.175425	0.136082	0.457332	NR	NA	Putative pseudouridine synthase with a predicted role in pyrimidine metabolism;orf_classification=Uncharacterized;Alias=ANIA_00072,ANID_00072
AN0073	4.16438	4.38282	5.00981	0.218435	0.626989	0.55501	0.102048	0.912267	NR	NA	Ortholog of A. fumigatus Af293 Afu5g12302 A. niger CBS 513.88 An01g02110 A. oryzae RIB40 AO090120000347 Aspergillus wentii Aspwe1_0170763 and Aspergillus sydowii Aspsy1_0195064;orf_classification=Uncharacterized;Alias=ANIA_00073,ANID_00073
AN0074	3.72067	4.32108	4.24318	0.600412	-0.0779045	0.34375	0.884431	0.88049	NR	NA	Orthologs have role in nuclear division rRNA processing and mitotic spindle pole body nuclear periphery nucleolus preribosome large subunit precursor localization;orf_classification=Uncharacterized;Alias=ANIA_00074,ANID_00074
AN0075	6.57811	6.29729	6.15963	-0.280818	-0.137659	0.64732	0.821824	0.711935	NR	NA	Gene=tigA;Putative protein disulfide isomerase;orf_classification=Uncharacterized;Alias=ANIA_00075,ANID_00075
AN0076	5.97753	6.13894	5.44963	0.161407	-0.689308	0.286102	0.00578531	1.33971	NR	NA	Orthologs have role in cellular response to DNA damage stimulus interspecies interaction between organisms and cytosol nucleus polysome localization;orf_classification=Uncharacterized;Alias=ANIA_00076,ANID_00076
AN0077	5.21057	6.00623	4.28136	0.795659	-1.72488	0.0154895	0.00119598	0.24732	C2	NA	Orthologs have cytosol nucleus localization;orf_classification=Uncharacterized;Alias=ANIA_00077,ANID_00077
AN0078	8.43152	8.26828	8.20984	-0.163237	-0.0584382	0.185248	0.599276	1.61965	NR	NA	Gene=samB;MYND zinc-finger protein mutation causes polarity defects abnormal hyphal branching and septation abnormal germling morphology mutation suppresses aconidial phenotype of apsA mutant C-terminal zinc-fingers required for function;orf_classification=Verified;Alias=ANIA_00078,ANID_00078
AN0080	1.88067	2.11943	2.34346	0.238763	0.224027	0.55263	0.531095	-0.312939	NR	NA	Putative aldolase with a predicted role in naphthalene degradation;orf_classification=Uncharacterized;Alias=ANIA_00080,ANID_00080
AN0081	7.25124	7.44307	7.06227	0.191829	-0.380801	0.323802	0.0863533	1.01792	NR	NA	Gene=sfaD;Beta subunit of a heterotrimeric G protein composed of FadA SfaD GpgA and involved in regulation of proliferation and conidiophore development mutant produces increased amounts of extracellular proteinase during carbon starvation;orf_classification=Verified;Alias=ANIA_00081,ANID_00081
AN0082	5.55437	5.83742	5.25402	0.283055	-0.5834	0.135405	0.0173129	0.608809	NR	NA	Gene=phnA;Phosducin-like protein positive regulator of G-beta SfaD and G-gamma GpgA activity suppressor of flbA;orf_classification=Verified;Alias=ANIA_00082,ANID_00082
AN0083	6.58031	6.72236	5.58703	0.142053	-1.13534	0.450512	0.002664	0.46048	C2	NA	Gene=taf30;Transcription initiation factor subunit protein expressed at decreased levels in a hapX mutant versus wild-type;orf_classification=Uncharacterized;Alias=ANIA_00083,ANID_00083
AN0084	8.018	8.50615	7.79488	0.48815	-0.711272	0.0194542	0.00497365	0.22033	NR	NA	Orthologs have Ran GTPase binding activity and role in G1S transition of mitotic cell cycle RNA export from nucleus Ran protein signal transduction protein import into nucleus ubiquitin-dependent protein catabolic process;orf_classification=Uncharacterized;Alias=ANIA_00084,ANID_00084
AN0085	7.55256	7.25957	7.50372	-0.29299	0.244154	0.020626	0.0362917	1.63691	NR	NA	Ortholog of A. fumigatus Af293 Afu5g12170 A. niger CBS 513.88 An18g02150 A. oryzae RIB40 AO090120000334 Aspergillus wentii Aspwe1_0026669 and Aspergillus sydowii Aspsy1_0040526;orf_classification=Uncharacterized;Alias=ANIA_00085,ANID_00085
AN0086	6.70039	7.02683	6.319	0.326437	-0.707833	0.0950406	0.00855137	1.17377	NR	NA	Orthologs have role in fungal-type cell wall organization and cytosol nucleus localization;orf_classification=Uncharacterized;Alias=ANIA_00086,ANID_00086
AN0087	3.94842	4.04779	3.89569	0.099371	-0.152105	0.834302	0.739984	1.04334	NR	NA	Orthologs have cell division site cell tip cytoplasm localization;orf_classification=Uncharacterized;Alias=ANIA_00087,ANID_00087
AN0088	5.72044	5.56476	6.16734	-0.155671	0.602573	0.21883	0.00337242	0.21661	NR	NA	Orthologs have Golgi apparatus fungal-type vacuole membrane localization;orf_classification=Uncharacterized;Alias=ANIA_00088,ANID_00088
AN0089	8.06566	7.73977	6.99107	-0.325894	-0.748701	0.092593	0.00743087	0.0243197	NR	NA	Gene=rabS;Putative small GTPase involved in endosomal maturation and vacuolar biogenesis;orf_classification=Verified;Alias=ANIA_00089,ANID_00089,avaA,srgF
AN0090	4.73306	4.77728	3.63631	0.0442225	-1.14097	0.828627	0.0052563	-0.327348	C2	NA	Ortholog of A. fumigatus Af293 Afu5g12120 A. niger CBS 513.88 An18g02220atg16 Aspergillus wentii Aspwe1_0170744 Aspergillus sydowii Aspsy1_0040537 and Aspergillus terreus NIH2624 ATET_02061;orf_classification=Uncharacterized;Alias=ANIA_00090,ANID_00090
AN0091	5.98368	5.9549	6.66523	-0.0287824	0.71033	0.832956	0.00368198	0.913033	NR	NA	Orthologs have histone methyltransferase activity H3-K79 specific nucleosomal histone binding activity;orf_classification=Uncharacterized;Alias=ANIA_00091,ANID_00091
AN0092	3.47049	4.55207	4.80815	1.08158	0.256072	0.196148	0.679426	1.31962	NR	NA	Putative methyltransferase with a predicted role in histidine metabolism;orf_classification=Uncharacterized;Alias=ANIA_00092,ANID_00092
AN0093	6.31354	5.82636	6.20373	-0.487175	0.377364	0.0326126	0.0674487	1.34426	NR	NA	Ortholog of A. fumigatus Af293 Afu5g12090 A. niger CBS 513.88 An18g02240 A. oryzae RIB40 AO090120000325 Aspergillus wentii Aspwe1_0445637 and Aspergillus terreus NIH2624 ATET_02066;orf_classification=Uncharacterized;Alias=ANIA_00093,ANID_00093
AN0094	3.76972	3.30379	4.12186	-0.465931	0.818071	0.135619	0.0238096	1.47197	NR	NA	Has domains with predicted DNA binding zinc ion binding activity role in transcription DNA-templated and nucleus localization;orf_classification=Uncharacterized;Alias=ANIA_00094,ANID_00094
AN0095	3.63369	3.94471	3.87646	0.311018	-0.0682477	0.29804	0.791808	0.908429	NR	NA	Has domains with predicted calcium ion binding activity;orf_classification=Uncharacterized;Alias=ANIA_00095,ANID_00095
AN0096	2.816	2.19339	2.27033	-0.622607	0.0769367	0.142537	0.840241	1.76341	NR	NA	Has domains with predicted DNA binding sequence-specific DNA binding RNA polymerase II transcription factor activity zinc ion binding activity and role in regulation of transcription DNA-dependent transcription DNA-templated;orf_classification=Uncharacterized;Alias=ANIA_00096,ANID_00096
AN0097	5.01837	4.48669	4.34013	-0.531676	-0.14656	0.14962	0.659338	1.78367	NR	NA	Orthologs have role in DNA recombination double-strand break repair via nonhomologous end joining;orf_classification=Uncharacterized;Alias=ANIA_00097,ANID_00097
AN0098	5.33193	5.71852	6.18285	0.386592	0.464328	0.0491382	0.0236175	1.69377	NR	NA	Gene=nirA;Putative Gal4-type zinc finger protein that regulates expression of genes involved in nitrate assimilation;orf_classification=Verified;Alias=ANIA_00098,ANID_00098,am2,ni51,niiB,nir
AN0099	-4.9766	0.18576	-1.2358	5.16236	-1.42156	0.135642	0.591271	-0.520769	NR	NA	Protein of unknown function;orf_classification=Uncharacterized;Alias=ANIA_00099,ANID_00099
AN0100	-4.93885	-4.44613	-0.666454	0.49272	3.77968	0.518331	0.00308899	-0.558517	C1	NA	Has domains with predicted nucleotide binding oxidoreductase activity transferase activity transferring acyl groups other than amino-acyl groups zinc ion binding activity and role in oxidation-reduction process;orf_classification=Uncharacterized;Alias=ANIA_00100,ANID_00100
AN0101	-4.6864	-4.55264	-3.29126	0.133757	1.26139	0.890409	0.22228	-0.810966	NR	NA	Has domains with predicted oxidoreductase activity acting on the aldehyde or oxo group of donors NAD or NADP as acceptor activity and role in oxidation-reduction process;orf_classification=Uncharacterized;Alias=ANIA_00101,ANID_00101
AN0102	-5.46232	-5.32856	-5.19816	0.133757	0.130403	0.770037	0.77428	-0.0350469	NR	NA	Has domains with predicted nitronate monooxygenase activity and role in oxidation-reduction process;orf_classification=Uncharacterized;Alias=ANIA_00102,ANID_00102
AN0103	4.65265	5.48958	5.14622	0.836934	-0.343369	0.000411541	0.00873597	0.205393	NR	NA	Protein phosphatase;orf_classification=Uncharacterized;Alias=ANIA_00103,ANID_00103
AN0104	0.440423	0.88176	-3.03203	0.441337	-3.91379	0.784734	0.112752	0.90458	NR	NA	Orthologs have endoplasmic reticulum localization;orf_classification=Uncharacterized;Alias=ANIA_00104,ANID_00104
AN0105	-4.4318	-3.27726	-5.62277	1.15454	-2.34551	0.599765	0.32245	0.389567	NR	NA	Orthologs have cytosol nucleus localization;orf_classification=Uncharacterized;Alias=ANIA_00105,ANID_00105
AN0106	6.79698	6.86198	6.33636	0.0649965	-0.525618	0.581711	0.00752561	1.99204	NR	NA	Gene=pkcA;Protein kinase C essential gene required for wild-type level of growth cell wall integrity and penicillin biosynthesis;orf_classification=Verified;Alias=ANIA_00106,ANID_00106,calC
AN0107	-0.391087	-2.15376	0.917108	-1.76267	3.07087	0.022681	0.00210534	-0.103147	C1	NA	Ortholog of Aspergillus versicolor Aspve1_0157204 Aspergillus zonatus Aspzo1_0055006 Aspergillus sydowii Aspsy1_0195148 and Aspergillus aculeatus ATCC16872 Aacu16872_016220;orf_classification=Uncharacterized;Alias=ANIA_00107,ANID_00107
AN0108	4.20018	4.29629	4.73574	0.0961102	0.439456	0.568416	0.0367088	1.87814	NR	NA	Ortholog of A. fumigatus Af293 Afu5g11940 A. niger CBS 513.88 An18g02440 Aspergillus wentii Aspwe1_0131348 and Aspergillus sydowii Aspsy1_0195151;orf_classification=Uncharacterized;Alias=ANIA_00108,ANID_00108
AN0109	5.24412	5.59554	5.131	0.351413	-0.464536	0.0490123	0.0189068	0.477159	NR	NA	Orthologs have U1 snRNP nucleolus localization;orf_classification=Uncharacterized;Alias=ANIA_00109,ANID_00109
AN0110	6.50006	6.10472	5.91895	-0.39534	-0.185764	0.106315	0.39924	-0.270556	NR	NA	Orthologs have cell division site cytosol fungal-type vacuole membrane localization;orf_classification=Uncharacterized;Alias=ANIA_00110,ANID_00110
AN0111	6.12131	5.64979	5.84479	-0.471514	0.194998	0.00577765	0.0960604	1.71414	NR	NA	Orthologs have Prp19 complex cytosol mitotic spindle pole body spliceosomal complex localization;orf_classification=Uncharacterized;Alias=ANIA_00111,ANID_00111
AN0112	4.41074	4.2284	3.86505	-0.182347	-0.363347	0.49215	0.211369	2.32826	NR	NA	Orthologs have cytosol localization;orf_classification=Uncharacterized;Alias=ANIA_00112,ANID_00112
AN0113	6.41252	6.23509	6.37693	-0.177423	0.141831	0.273983	0.365649	2.47067	NR	NA	Gene=bud3;Putative Rho guanyl nucleotide exchange factor Rho-GEF required for septum formation;orf_classification=Verified;Alias=ANIA_00113,ANID_00113
AN0114	2.98223	3.07922	2.4401	0.0969972	-0.639119	0.818324	0.188104	0.942608	NR	NA	Orthologs have mitochondrion localization;orf_classification=Uncharacterized;Alias=ANIA_00114,ANID_00114
AN0116	4.56615	4.34826	4.48971	-0.217895	0.141449	0.517676	0.65859	-0.112475	NR	NA	Orthologs have structural constituent of ribosome activity and mitochondrial large ribosomal subunit localization;orf_classification=Uncharacterized;Alias=ANIA_00116,ANID_00116
AN0117	7.4764	7.01271	5.99755	-0.463692	-1.01516	0.0395887	0.00312733	0.420078	C2	NA	Orthologs have role in cellular response to oxidative stress and cytosol nucleus localization;orf_classification=Uncharacterized;Alias=ANIA_00117,ANID_00117
AN0118	3.54925	3.44042	2.86054	-0.10883	-0.579879	0.499238	0.0163745	3.75894	NR	NA	Gene=nudA;Cytoplasmic dynein heavy chain component of the microtubule motor protein involved in nuclear migration locus contains the conserved upstream open reading frame uORF AN0118-uORF;orf_classification=Verified;Alias=ANIA_00118,ANID_00118,snfC
AN0118-uORF	-0.232022	-0.0982651	0.0321379	0.133757	0.130403	0.770037	0.77428	-5.26534	NR	NA	Conserved upstream open reading frame uORF of AN0118nudA uORFs are capable of mediating translational repression of their downstream ORF;orf_classification=Uncharacterized
AN0119	1.03595	0.726142	0.979565	-0.309805	0.253423	0.764452	0.794771	0.296311	NR	NA	Gene=dclA;Putative Dicer protein;orf_classification=Uncharacterized;Alias=ANIA_00119,ANID_00119
AN0120	4.50862	5.14518	4.16867	0.636565	-0.976515	0.00280345	0.000515601	0.172488	NR	NA	Gene=tapA;Putative SitA phosphatase inhibitor protein involved in the TOR signaling pathway;orf_classification=Uncharacterized;Alias=ANIA_00120,ANID_00120
AN0121	4.71026	5.0279	5.25386	0.31764	0.22596	0.106633	0.180662	0.447844	NR	NA	Gene=hemC;porphobilinogen deaminase heme biosynthesis enzyme that facilitates growth in reactive nitrogen species conditions transcriptionally induced by reactive nitrogen species;orf_classification=Uncharacterized;Alias=ANIA_00121,ANID_00121
AN0122	7.14725	6.47607	6.91453	-0.671176	0.438454	0.0219311	0.0778771	1.62152	NR	NA	Has domains with predicted ATP binding ATP-dependent peptidase activity serine-type endopeptidase activity and role in proteolysis;orf_classification=Uncharacterized;Alias=ANIA_00122,ANID_00122
AN0123	4.80841	4.79687	4.89254	-0.0115338	0.095671	0.970314	0.745528	-0.172994	NR	NA	Orthologs have structural constituent of ribosome activity and mitochondrial large ribosomal subunit localization;orf_classification=Uncharacterized;Alias=ANIA_00123,ANID_00123
AN0124	3.74486	4.63969	4.46741	0.894831	-0.172282	0.1105	0.672624	0.467801	NR	NA	Gene=rio2;Essential protein kinase role in maturation of SSU-rRNA from tricistronic rRNA transcript SSU-rRNA 5.8S rRNA LSU-rRNA null mutants arrest as short germlings;orf_classification=Uncharacterized;Alias=ANIA_00124,ANID_00124
AN0126	2.2008	2.43541	1.94983	0.234605	-0.485575	0.372608	0.103347	1.22527	NR	NA	Orthologs have ATP binding ATPase activity dinucleotide insertion or deletion binding loop DNA binding single-stranded DNA binding activity;orf_classification=Uncharacterized;Alias=ANIA_00126,ANID_00126
AN0127	4.69145	4.97896	4.79333	0.287504	-0.185625	0.0710556	0.177739	1.04194	NR	NA	Orthologs have phosphatidylinositol binding ubiquitin binding activity;orf_classification=Uncharacterized;Alias=ANIA_00127,ANID_00127
AN0128	4.78537	4.17425	5.16687	-0.611128	0.992624	0.058028	0.0108427	2.00935	NR	NA	Orthologs have tRNA methyltransferase activity role in tRNA methylation wybutosine biosynthetic process and cytosol mitochondrion nucleus localization;orf_classification=Uncharacterized;Alias=ANIA_00128,ANID_00128
AN0129	7.29545	6.9638	6.78979	-0.331654	-0.174006	0.0204859	0.129069	1.51096	NR	NA	Putative protein tyrosine phosphatase;orf_classification=Uncharacterized;Alias=ANIA_00129,ANID_00129
AN0130	1.54766	0.619217	2.2734	-0.928444	1.65419	0.0778812	0.00869199	0.508936	C1	NA	Orthologs have S-adenosylmethionine-dependent methyltransferase activity transferase activity transferring alkyl or aryl other than methyl groups activity and role in tRNA methylation wybutosine biosynthetic process;orf_classification=Uncharacterized;Alias=ANIA_00130,ANID_00130
AN0131	5.03078	4.81841	4.23279	-0.212372	-0.585619	0.622572	0.243467	-0.153607	NR	NA	Orthologs have Golgi apparatus endoplasmic reticulum localization;orf_classification=Uncharacterized;Alias=ANIA_00131,ANID_00131
AN0132	4.96361	4.46542	4.61387	-0.498197	0.148456	0.0350213	0.412583	1.2461	NR	NA	Ortholog of A. fumigatus Af293 Afu5g11630 A. niger CBS 513.88 An18g03110 A. oryzae RIB40 AO090026000663 Aspergillus wentii Aspwe1_0170695 and Aspergillus sydowii Aspsy1_0195219;orf_classification=Uncharacterized;Alias=ANIA_00132,ANID_00132
AN0133	4.21891	4.56528	4.65128	0.346366	0.0859979	0.267514	0.747631	1.23143	NR	NA	Putative mRNA splicing factor ATP-dependent RNA helicase ortholog of S. cerevisiae Prp43p expression reduced after exposure to farnesol;orf_classification=Uncharacterized;Alias=ANIA_00133,ANID_00133
AN0134	4.30869	4.67497	4.00426	0.366277	-0.670709	0.148265	0.0291723	1.62199	NR	NA	Gene=rmtC;Histone arginine methyltransferase;orf_classification=Verified;Alias=ANIA_00134,ANID_00134
AN0135	5.8351	6.39245	5.82033	0.55735	-0.572126	0.0784875	0.0705794	1.68661	NR	NA	Orthologs have role in de novo cotranslational protein folding cellular protein localization cytokinesis actomyosin contractile ring assembly and actomyosin contractile ring cytosol nucleus polysome localization;orf_classification=Uncharacterized;Alias=ANIA_00135,ANID_00135
AN0136	1.49768	-2.06394	-1.39205	-3.56163	0.671896	0.121356	0.750663	-1.54793	NR	NA	Protein of unknown function;orf_classification=Uncharacterized;Alias=ANIA_00136,ANID_00136
AN0137	5.69598	4.85314	4.72821	-0.842842	-0.124922	0.0051445	0.485844	1.9568	NR	NA	Orthologs have glycerophosphocholine phosphodiesterase activity role in cellular response to drug glycerophospholipid catabolic process and cytosol ribosome localization;orf_classification=Uncharacterized;Alias=ANIA_00137,ANID_00137
AN0138	2.88656	2.95172	3.39149	0.065158	0.439771	0.809081	0.118679	0.584	NR	NA	Orthologs have cytosol nucleus localization;orf_classification=Uncharacterized;Alias=ANIA_00138,ANID_00138
AN0139	2.21727	2.428	2.63377	0.210734	0.205768	0.591369	0.563771	1.14274	NR	NA	Putative asparaginase with a predicted role in asparagine metabolism;orf_classification=Uncharacterized;Alias=ANIA_00139,ANID_00139,ahrA
AN0140	7.12212	7.16423	6.77152	0.0421115	-0.39271	0.867832	0.171393	0.500802	NR	NA	Protein with a predicted role in actin assembly similar to Saccharomyces cerevisiae Arp3p;orf_classification=Uncharacterized;Alias=ANIA_00140,ANID_00140
AN0141	2.23412	2.98371	2.70359	0.749591	-0.280115	0.261744	0.607942	0.944109	NR	NA	Orthologs have double-stranded DNA 5-3 exodeoxyribonuclease activity single-stranded DNA endodeoxyribonuclease activity tRNA m5U54 methyltransferase activity and role in double-strand break repair tRNA modification;orf_classification=Uncharacterized;Alias=ANIA_00141,ANID_00141
AN0142	5.07649	5.13013	5.29718	0.0536412	0.16705	0.817427	0.462731	0.588805	NR	NA	Orthologs have structural constituent of ribosome activity and mitochondrial small ribosomal subunit localization;orf_classification=Uncharacterized;Alias=ANIA_00142,ANID_00142
AN0143	4.16607	4.80138	3.53537	0.635303	-1.26601	0.017966	0.00166335	-0.452057	C2	NA	Has domains with predicted role in mitotic spindle organization in nucleus and DASH complex mitotic spindle localization;orf_classification=Uncharacterized;Alias=ANIA_00143,ANID_00143
AN0144	5.31234	5.3613	6.19328	0.0489592	0.831979	0.656046	0.000781099	1.5509	NR	NA	Gene=nrc2;Ribosomal S6 kinase RSK mutants have a moderate growth defect reduced growth on AVICEL medium and reduced eglA and eglB expression;orf_classification=Uncharacterized;Alias=ANIA_00144,ANID_00144,fpkA
AN0146	-3.345	-5.07091	-2.91563	-1.72591	2.15528	0.479059	0.373239	0.0662614	NR	Monodictyphenone (mdp) cluster	Gene=mdpC;Protein with homology to versicolorin ketoreductase member of the mdp monodictyphenone secondary metabolite biosynthesis gene cluster required for monodictyphenone biosynthesis;orf_classification=Verified;Alias=ANIA_00146,ANID_00146
AN0147	-4.97336	-4.79274	-0.852031	0.180613	3.94071	0.905855	0.0315905	0.913033	NR	Monodictyphenone (mdp) cluster	Gene=mdpD;Flavin-containing monooxygenase member of the monodictyphenone secondary metabolite biosynthesis gene cluster responsible for conversion of monodictyphenone to the prenyl xanthones shamixanthone and epishamixanthone;orf_classification=Verified;Alias=ANIA_00147,ANID_00147
AN0148	-4.85802	-5.66822	-3.34234	-0.810198	2.32588	0.724202	0.311758	0.663572	NR	Monodictyphenone (mdp) cluster	Gene=mdpE;C6 zinc finger transcription factor similar to AflR member of the monodictyphenone secondary metabolite biosynthesis gene cluster required for synthesis of monodictyphenone and related compounds but not prenyl xanthones;orf_classification=Verified;Alias=ANIA_00148,ANID_00148
AN0149	-0.896175	-1.11321	-5.57348	-0.217031	-4.46028	0.856331	0.0248441	0.340277	NR	Monodictyphenone (mdp) cluster	Gene=mdpF;Putative zinc-dependent hydrolase member of the monodictyphenone mdp secondary metabolite biosynthesis gene cluster;orf_classification=Verified;Alias=ANIA_00149,ANID_00149
AN0150	-1.20748	-2.20637	-2.35213	-0.998882	-0.145761	0.133865	0.81432	2.4769	NR	Monodictyphenone (mdp) cluster	Gene=mdpG;Polyketide synthase member of the monodictyphenone secondary metabolite biosynthesis gene cluster required for the synthesis of the xanthones shamixanthone and epishamixanthone emodin arugosins monodictyphenone and related compounds;orf_classification=Verified;Alias=ANIA_00150,ANID_00150
AN0153	3.67819	3.83072	4.09827	0.152529	0.267547	0.273915	0.0708733	1.45207	NR	NA	Putative MYB DNA binding protein;orf_classification=Uncharacterized;Alias=ANIA_00153,ANID_00153
AN0154	4.13874	4.38711	3.36717	0.248371	-1.01994	0.0983528	0.00101829	0.0100637	C2	NA	Subunit of the SAGA transcriptional regulatory complex;orf_classification=Verified;Alias=ANIA_00154,ANID_00154
AN0156	3.96075	4.252	4.84206	0.291256	0.590051	0.0912279	0.00616417	0.776525	NR	NA	Orthologs have inositol tetrakisphosphate 3-kinase activity inositol tetrakisphosphate 6-kinase activity and inositol-1-3-4-5-6-pentakisphosphate kinase activity more;orf_classification=Uncharacterized;Alias=ANIA_00156,ANID_00156
AN0157	-0.507959	-2.78466	2.78133	-2.2767	5.56599	0.296567	0.020356	-0.0573917	NR	NA	Protein of unknown function;orf_classification=Uncharacterized;Alias=ANIA_00157,ANID_00157
AN0158	5.5359	5.14087	8.48755	-0.395033	3.34668	0.0640263	1.05434e-05	0.387363	C1	NA	Orthologs have 2-alkenal reductase NADP activity AU-rich element binding NADPH-quinone reductase activity role in cellular response to oxidative stress and cytosol nucleus localization;orf_classification=Uncharacterized;Alias=ANIA_00158,ANID_00158
AN0159	6.95989	6.26056	6.03662	-0.699328	-0.223934	0.111197	0.561796	1.67265	NR	NA	Ortholog of A. fumigatus Af293 Afu5g11420 A. niger CBS 513.88 An18g04550 A. oryzae RIB40 AO090026000696 Aspergillus wentii Aspwe1_0442980 and Aspergillus sydowii Aspsy1_0054986;orf_classification=Uncharacterized;Alias=ANIA_00159,ANID_00159
AN0160	3.3021	3.21083	1.21585	-0.091273	-1.99498	0.692472	0.00223184	0.154454	C2	NA	Has domains with predicted hydrolase activity acting on carbon-nitrogen but not peptide bonds activity and role in carbohydrate metabolic process;orf_classification=Uncharacterized;Alias=ANIA_00160,ANID_00160
AN0161	4.55972	5.10311	4.79719	0.543395	-0.305921	0.060716	0.198942	0.813114	NR	NA	Orthologs have cytosol nucleus localization;orf_classification=Uncharacterized;Alias=ANIA_00161,ANID_00161
AN0162	6.75149	6.62086	6.26491	-0.130628	-0.35595	0.329419	0.03793	1.13093	NR	NA	Has domains with predicted DNA binding sequence-specific DNA binding transcription factor activity and role in regulation of transcription DNA-dependent;orf_classification=Uncharacterized;Alias=ANIA_00162,ANID_00162
AN0163	8.16086	8.33939	6.22055	0.178535	-2.11885	0.542142	0.00162683	0.00288251	C2	NA	Orthologs have Rho GDP-dissociation inhibitor activity;orf_classification=Uncharacterized;Alias=ANIA_00163,ANID_00163
AN0164	4.11572	4.54593	3.86396	0.430209	-0.681969	0.0140553	0.00243854	0.599318	NR	NA	Gene=ppg1A;Protein phosphatase reduced growth on AVICEL medium and reduced eglA and eglB expression;orf_classification=Uncharacterized;Alias=ANIA_00164,ANID_00164
AN0165	4.39872	3.75052	3.04049	-0.648204	-0.710028	0.0229652	0.0259308	1.41468	NR	NA	Orthologs have role in Golgi to vacuole transport protein targeting to vacuole and AP-3 adaptor complex cytosol nucleus localization;orf_classification=Uncharacterized;Alias=ANIA_00165,ANID_00165
AN0166	5.20793	4.76007	5.14367	-0.44786	0.383609	0.331753	0.387253	0.708408	NR	NA	Orthologs have protein homodimerization activity and role in attachment of spindle microtubules to kinetochore involved in homologous chromosome segregation mitotic sister chromatid segregation mitotic spindle assembly checkpoint;orf_classification=Uncharacterized;Alias=ANIA_00166,ANID_00166
AN0167	5.57409	5.68475	5.6341	0.110666	-0.0506554	0.667091	0.837838	0.687061	NR	NA	Orthologs have enzyme regulator activity guanyl-nucleotide exchange factor activity translation initiation factor activity and role in regulation of translational initiation;orf_classification=Uncharacterized;Alias=ANIA_00167,ANID_00167
AN0168	5.86839	5.38521	6.07056	-0.48318	0.685344	0.00175143	0.00039127	1.3173	NR	NA	Ortholog of A. fumigatus Af293 Afu5g11330 A. niger CBS 513.88 An01g02510 A. oryzae RIB40 AO090026000707 Aspergillus wentii Aspwe1_0075145 and Aspergillus sydowii Aspsy1_0027709;orf_classification=Uncharacterized;Alias=ANIA_00168,ANID_00168
AN0169	5.2472	4.40205	5.40128	-0.845154	0.999235	0.0101841	0.00453025	-0.940645	NR	NA	Protein of unknown function;orf_classification=Uncharacterized;Alias=ANIA_00169,ANID_00169
AN0170	10.1375	10.0343	10.7448	-0.103122	0.710408	0.220644	0.000398227	0.228973	NR	NA	Gene=trxA;Thioredoxin predicted role in cell redox homeostasis required for conidiation expression upregulated after exposure to farnesol;orf_classification=Verified;Alias=ANIA_00170,ANID_00170,thiO
AN0171	1.00962	1.55581	2.18774	0.546185	0.631932	0.387498	0.234193	0.0894982	NR	NA	Ortholog of A. nidulans FGSC A4 AN7523 A. niger CBS 513.88 An18g01570 A. oryzae RIB40 AO090010000737 Aspergillus wentii Aspwe1_0140822 Aspwe1_0151946 and Aspergillus sydowii Aspsy1_0085753;orf_classification=Uncharacterized;Alias=ANIA_00171,ANID_00171
AN0172	0.891646	1.74282	0.858951	0.851175	-0.88387	0.148193	0.126707	1.29631	NR	NA	Ortholog of A. fumigatus Af293 Afu5g11310 A. niger CBS 513.88 An01g02460 A. oryzae RIB40 AO090026000711 Aspergillus wentii Aspwe1_0442534 and Aspergillus sydowii Aspsy1_0027712;orf_classification=Uncharacterized;Alias=ANIA_00172,ANID_00172
AN0173	3.09175	3.40151	3.4174	0.309769	0.0158884	0.634058	0.978737	1.15056	NR	NA	Ortholog of A. niger CBS 513.88 An01g02440 A. oryzae RIB40 AO090026000850 Aspergillus wentii Aspwe1_0442639 Aspergillus sydowii Aspsy1_0027713 and Aspergillus terreus NIH2624 ATET_07718;orf_classification=Uncharacterized;Alias=ANIA_00173,ANID_00173
AN0174	5.53508	4.83488	3.20319	-0.700199	-1.63168	0.161449	0.0377044	0.212881	NR	NA	Orthologs have D-amino-acid oxidase activity and role in D-alanine metabolic process D-valine metabolic process;orf_classification=Uncharacterized;Alias=ANIA_00174,ANID_00174
AN0176	5.92181	5.88834	6.91342	-0.0334606	1.02507	0.841665	0.00194577	1.52607	C1	NA	Gene=sreA;Predicted GATA transcription factor involved in iron uptake acts as a repressor of siderophore biosynthesis under high-iron conditions mutants accumulate increased amounts of iron;orf_classification=Verified;Alias=ANIA_00176,ANID_00176
AN0177	-3.4081	-3.27434	-0.912546	0.133757	2.3618	0.947104	0.248969	-2.08927	NR	NA	Protein of unknown function;orf_classification=Uncharacterized;Alias=ANIA_00177,ANID_00177
AN0178	5.1081	4.12782	2.97382	-0.980285	-1.154	0.0595332	0.0777716	0.341417	NR	NA	Protein of unknown function;orf_classification=Uncharacterized;Alias=ANIA_00178,ANID_00178
AN0179	7.65623	7.61983	6.36208	-0.036403	-1.25775	0.913424	0.0175596	0.0894982	NR	NA	Putative oxidoreductase protein induced by farnesol;orf_classification=Verified;Alias=ANIA_00179,ANID_00179
AN0180	-2.52158	-0.214013	0.918113	2.30757	1.13213	0.0121875	0.0670921	-0.16004	NR	NA	Putative enoyl-coA hydratase with a role in acetyl coA and lipid metabolism transcript is induced by nitrate;orf_classification=Uncharacterized;Alias=ANIA_00180,ANID_00180
AN0181	2.94888	2.39298	1.54219	-0.555897	-0.850788	0.286865	0.180642	-0.117161	NR	NA	Ortholog of Aspergillus versicolor Aspve1_0035530;orf_classification=Uncharacterized;Alias=ANIA_00181,ANID_00181
AN0182	7.49046	7.39261	6.67859	-0.0978546	-0.71402	0.266955	0.000614489	0.275007	NR	NA	Gene=rasA;Small monomeric GTPase of the Ras superfamily involved in regulation of development involved in conidiophore formation and conidial germination;orf_classification=Verified;Alias=ANIA_00182,ANID_00182,Aras
AN0183	7.36122	6.72248	6.89846	-0.638747	0.175988	0.0216352	0.383533	-0.0218044	NR	NA	Putative molybdopterin binding domain protein;orf_classification=Uncharacterized;Alias=ANIA_00183,ANID_00183
AN0184	6.89584	6.22115	6.57977	-0.674686	0.358624	0.0351057	0.175783	0.0635029	NR	NA	Orthologs have Arp23 complex binding activity role in actin cortical patch assembly actin filament debranching negative regulation of Arp23 complex-mediated actin nucleation and actin cortical patch cytosol nucleus localization;orf_classification=Uncharacterized;Alias=ANIA_00184,ANID_00184
AN0186	9.21873	8.84493	8.65031	-0.373794	-0.194625	0.0156381	0.109474	0.565597	NR	NA	Ortholog of A. fumigatus Af293 Afu5g11190 Neosartorya fischeri NRRL 181 NFIA_076080 Aspergillus wentii Aspwe1_0050435 and Aspergillus versicolor Aspve1_0157455;orf_classification=Uncharacterized;Alias=ANIA_00186,ANID_00186
AN0187	3.28512	1.31297	2.27562	-1.97214	0.96264	0.195953	0.51029	-2.30757	NR	NA	Protein of unknown function;orf_classification=Uncharacterized;Alias=ANIA_00187,ANID_00187
AN0189	1.92372	2.92431	2.86941	1.00059	-0.0549002	0.0810936	0.884908	0.561693	NR	NA	Orthologs have nucleolus localization;orf_classification=Uncharacterized;Alias=ANIA_00189,ANID_00189
AN0190	3.50531	4.4202	4.28222	0.914893	-0.137975	0.128644	0.753008	0.0690147	NR	NA	Putative tRNA splicing endonuclease subunit transcript repressed by light in developmentally competent mycelia;orf_classification=Uncharacterized;Alias=ANIA_00190,ANID_00190
AN0191	4.11422	4.3593	4.63103	0.245089	0.271726	0.242956	0.166304	0.634129	NR	NA	Orthologs have ATPase activity tRNA binding activity role in regulation of transcription from RNA polymerase II promoter tRNA wobble uridine modification and Elongator holoenzyme complex cytosol nucleus localization;orf_classification=Uncharacterized;Alias=ANIA_00191,ANID_00191
AN0192	3.69593	4.80599	3.39222	1.11007	-1.41378	0.100068	0.053347	-0.446148	NR	NA	Putative RNA polymerase subunit 8 S. cerevisiae ortholog Rpb8p has DNA-directed RNA polymerase activity expression reduced after exposure to farnesol;orf_classification=Uncharacterized;Alias=ANIA_00192,ANID_00192
AN0193	4.749	5.02539	4.57733	0.276382	-0.448056	0.505715	0.29648	0.133564	NR	NA	Orthologs have 8-oxo-dGDP phosphatase activity;orf_classification=Uncharacterized;Alias=ANIA_00193,ANID_00193
AN0194	-0.512486	-1.27853	-3.19903	-0.766043	-1.9205	0.684459	0.374667	0.990592	NR	NA	Gene=lacC;Putative beta-galactosidase;orf_classification=Uncharacterized;Alias=ANIA_00194,ANID_00194
AN0195	-1.49118	-2.42272	-1.2265	-0.931537	1.19622	0.30801	0.202082	0.613532	NR	NA	Ortholog of A. nidulans FGSC A4 AN8020 A. fumigatus Af293 Afu5g02380 A. niger CBS 513.88 An03g04900 An02g10420 and A. oryzae RIB40 AO090001000067 AO090102000350;orf_classification=Uncharacterized;Alias=ANIA_00195,ANID_00195
AN0196	-3.73047	-5.78799	-3.60939	-2.05752	2.1786	0.244694	0.218034	0.424385	NR	NA	Ortholog of A. fumigatus Af293 Afu5g14200 Afu6g13810 Afu7g05110 Afu8g01720 A. niger CBS 513.88 An13g02610 An15g02090 An04g09640 and A. oryzae RIB40 AO090003001444;orf_classification=Uncharacterized;Alias=ANIA_00196,ANID_00196
AN0197	-3.2574	-6.16527	2.2117	-2.90786	8.37697	0.227923	0.0060626	0.932061	C1	NA	Has domains with predicted sequence-specific DNA binding RNA polymerase II transcription factor activity zinc ion binding activity role in regulation of transcription DNA-dependent and nucleus localization;orf_classification=Uncharacterized;Alias=ANIA_00197,ANID_00197
AN0198	1.42401	0.157833	4.41788	-1.26617	4.26005	0.198983	0.00256854	-0.125006	C1	NA	Ortholog of A. fumigatus Af293 Afu5g14750 A. niger CBS 513.88 An14g07220 Aspergillus wentii Aspwe1_0043650 Aspwe1_0044769 and Aspergillus sydowii Aspsy1_0040680;orf_classification=Uncharacterized;Alias=ANIA_00198,ANID_00198
AN0200	5.01596	4.8666	3.9351	-0.14936	-0.931504	0.547089	0.019298	-0.07552	NR	NA	Orthologs have role in cellular response to cadmium ion detoxification of cadmium ion and cytosol nucleus localization;orf_classification=Uncharacterized;Alias=ANIA_00200,ANID_00200
AN0201	3.20192	3.5161	4.26023	0.314182	0.744125	0.39994	0.0549859	0.87578	NR	NA	Has domains with predicted role in transmembrane transport and integral to membrane localization;orf_classification=Uncharacterized;Alias=ANIA_00201,ANID_00201
AN0202	2.86098	3.06096	3.59693	0.199981	0.535975	0.520542	0.0931132	1.14143	NR	NA	Gene=arcA;Putative zinc-finger transcription factor of the ZnII2Cys6 type involved in regulation of arginine catabolism acts as a transcriptional activator of arginase agaA and ornithine transaminase otaA genes;orf_classification=Verified;Alias=ANIA_00202,ANID_00202,suGpro
AN0203	2.07251	1.97351	1.99108	-0.0990013	0.0175639	0.901123	0.98134	0.505891	NR	NA	Orthologs have role in chromatin remodeling and ASTRA complex cytosol localization;orf_classification=Uncharacterized;Alias=ANIA_00203,ANID_00203
AN0204	2.20934	2.99344	3.0789	0.784102	0.0854628	0.144238	0.826437	1.24853	NR	NA	Orthologs have nucleolus localization;orf_classification=Uncharacterized;Alias=ANIA_00204,ANID_00204
AN0205	4.20624	4.00291	3.83546	-0.203332	-0.167446	0.727594	0.778087	0.324235	NR	NA	Gene=pantoA;Putative pantoate-beta-alanine ligase with a predicted role in Coenzyme A and pantothenate biosynthesis;orf_classification=Uncharacterized;Alias=ANIA_00205,ANID_00205,panA,panto1
AN0206	4.61957	4.27482	4.01624	-0.344746	-0.258581	0.0237566	0.0624644	1.40871	NR	NA	Has domains with predicted glycerol-3-phosphate O-acyltransferase activity role in phospholipid biosynthetic process and membrane localization;orf_classification=Uncharacterized;Alias=ANIA_00206,ANID_00206
AN0207	2.32138	2.11444	1.15261	-0.20694	-0.961828	0.291779	0.00732132	0.753605	NR	NA	Ortholog of A. niger CBS 513.88 An18g01950 A. oryzae RIB40 AO090026000748 Aspergillus wentii Aspwe1_0182037 and Aspergillus versicolor Aspve1_0120084 Aspve1_0887697;orf_classification=Uncharacterized;Alias=ANIA_00207,ANID_00207
AN0208	2.55047	3.57965	0.758476	1.02918	-2.82117	0.014685	0.0010414	0.92372	C2	NA	Has domains with predicted role in transmembrane transport and integral to membrane localization;orf_classification=Uncharacterized;Alias=ANIA_00208,ANID_00208
AN0209	6.41354	8.53745	3.9833	2.12391	-4.55415	5.9533e-05	6.33692e-06	1.02645	D1	NA	Gene=mepB;High-affinity ammonium transporter expressed in response to complete nitrogen starvation null has wild-type level of ammonium uptake;orf_classification=Uncharacterized;Alias=ANIA_00209,ANID_00209
AN0210	5.96951	5.62355	4.50519	-0.345956	-1.11836	0.062194	0.00133495	1.44095	C2	NA	Orthologs have ATPase activity GTPase activity adenosine-diphosphatase activity cytidine diphosphatase activity guanosine-diphosphatase activity nucleoside-triphosphate diphosphatase activity uridine-diphosphatase activity;orf_classification=Uncharacterized;Alias=ANIA_00210,ANID_00210
AN0211	4.30576	4.58071	4.21825	0.274949	-0.362462	0.358135	0.230489	0.210389	NR	NA	Orthologs have U2 snRNP cytosol localization;orf_classification=Uncharacterized;Alias=ANIA_00211,ANID_00211
AN0212	4.91666	4.45871	3.80904	-0.457951	-0.649676	0.0749633	0.0365584	0.169925	NR	NA	Has domains with predicted FMN binding oxidoreductase activity and role in oxidation-reduction process;orf_classification=Uncharacterized;Alias=ANIA_00212,ANID_00212
AN0213	6.40199	6.71581	6.77328	0.313816	0.0574731	0.0312538	0.579418	0.685267	NR	NA	Ortholog of A. fumigatus Af293 Afu5g10950 A. niger CBS 513.88 An14g02320 A. oryzae RIB40 AO090010000435 Aspergillus wentii Aspwe1_0440942 and Aspergillus sydowii Aspsy1_0085799;orf_classification=Uncharacterized;Alias=ANIA_00213,ANID_00213
AN0214	7.18487	6.21561	7.32839	-0.969257	1.11278	0.0262088	0.0158497	1.83471	NR	NA	Protein of unknown function;orf_classification=Uncharacterized;Alias=ANIA_00214,ANID_00214
AN0215	1.43336	1.49834	4.01381	0.0649797	2.51547	0.921888	0.00498672	-0.107803	C1	NA	Has domains with predicted oxidoreductase activity and role in oxidation-reduction process;orf_classification=Uncharacterized;Alias=ANIA_00215,ANID_00215
AN0216	-3.16123	-1.53127	3.3035	1.62996	4.83477	0.255564	0.00434155	0.23634	C1	NA	Has domains with predicted nucleotide binding oxidoreductase activity and role in metabolic process;orf_classification=Uncharacterized;Alias=ANIA_00216,ANID_00216
AN0217	-5.09198	-5.08407	-3.48585	0.00791006	1.59821	0.996665	0.393079	0.297485	NR	NA	Has domains with predicted transmembrane transporter activity role in transmembrane transport and integral to membrane localization;orf_classification=Uncharacterized;Alias=ANIA_00217,ANID_00217
AN0218	0.378714	-0.587076	-4.21518	-0.96579	-3.62811	0.351966	0.0318738	0.843984	NR	NA	Has domains with predicted inorganic anion exchanger activity role in anion transport and integral to membrane localization;orf_classification=Uncharacterized;Alias=ANIA_00218,ANID_00218
AN0219	0.767869	1.58795	2.46852	0.820081	0.880568	0.294307	0.149953	1.09896	NR	NA	Ortholog of A. niger CBS 513.88 An01g01800 A. oryzae RIB40 AO090023000623 Neosartorya fischeri NRRL 181 NFIA_106990 Aspergillus wentii Aspwe1_0056140 and Aspergillus versicolor Aspve1_0121031;orf_classification=Uncharacterized;Alias=ANIA_00219,ANID_00219
AN0220	-4.4081	-4.27434	-4.14394	0.133757	0.130403	0.770037	0.77428	-1.08927	NR	NA	Protein of unknown function;orf_classification=Uncharacterized;Alias=ANIA_00220,ANID_00220
AN0221	0.685028	0.334958	2.30067	-0.35007	1.96571	0.676826	0.0345488	0.470927	NR	NA	Putative chitinase glycoside hydrolase family 18 GH18 protein with a predicted role in chitin hydrolysis;orf_classification=Uncharacterized;Alias=ANIA_00221,ANID_00221
AN0223	-5.94097	-5.48773	-5.67681	0.453248	-0.189088	0.356087	0.685182	0.443607	NR	NA	Has domains with predicted sequence-specific DNA binding RNA polymerase II transcription factor activity zinc ion binding activity role in regulation of transcription DNA-dependent and nucleus localization;orf_classification=Uncharacterized;Alias=ANIA_00223,ANID_00223
AN0224	5.34098	5.32556	4.60434	-0.015425	-0.72122	0.864551	0.00100259	0.640621	NR	NA	Orthologs have Golgi apparatus cytosol nucleus localization;orf_classification=Uncharacterized;Alias=ANIA_00224,ANID_00224
AN0225	4.90755	5.06329	5.45991	0.155733	0.396628	0.135697	0.00718804	2.49057	NR	NA	Orthologs have bile acid-exporting ATPase activity role in bile acid and bile salt transport and fungal-type vacuole localization;orf_classification=Uncharacterized;Alias=ANIA_00225,ANID_00225
AN0226	6.15275	6.24755	6.02653	0.0947997	-0.221015	0.34607	0.0628237	0.283329	NR	NA	Orthologs have protein homodimerization activity ubiquitin-protein ligase activity;orf_classification=Uncharacterized;Alias=ANIA_00226,ANID_00226
AN0227	4.73495	5.44064	4.3866	0.705684	-1.05403	0.0835554	0.0265169	0.932817	NR	NA	Ortholog of A. fumigatus Af293 Afu3g12020 Afu5g10910 Afu4g06275 A. niger CBS 513.88 An14g03700 An04g00590 An02g07840 and A. oryzae RIB40 AO090010000440 AO090023000963;orf_classification=Uncharacterized;Alias=ANIA_00227,ANID_00227
AN0228	3.60481	4.33973	2.83527	0.734921	-1.50446	0.0368898	0.00368678	1.74373	C2	NA	Orthologs have ATP-dependent 3-5 DNA helicase activity DNA replication origin binding four-way junction helicase activity and single-stranded DNA binding more;orf_classification=Uncharacterized;Alias=ANIA_00228,ANID_00228
AN0229	8.00911	7.91853	6.5069	-0.0905832	-1.41163	0.565572	0.000551171	1.74114	C2	NA	Orthologs have role in Golgi to plasma membrane transport and Golgi apparatus fungal-type vacuole membrane localization;orf_classification=Uncharacterized;Alias=ANIA_00229,ANID_00229
AN0230	1.08919	1.77093	-1.76905	0.681735	-3.53997	0.688063	0.11294	-0.659723	NR	NA	Ortholog of Neosartorya fischeri NRRL 181 NFIA_102580 Aspergillus wentii Aspwe1_0182725 Aspergillus versicolor Aspve1_0035599 and Aspergillus zonatus Aspzo1_0019331;orf_classification=Uncharacterized;Alias=ANIA_00230,ANID_00230
AN0231	2.30681	2.14777	2.34672	-0.159045	0.198954	0.849957	0.79916	-0.0588937	NR	NA	Gene=ivoB;Conidiophore-specific phenol oxidase mutant conidiophores metulae and phialides lack pigmentation ivoB mutants accumulate the substrate N-acetyl-6-hydroxytryptophan AHT repressed by light in developmentally competent mycelia;orf_classification=Verified;Alias=ANIA_00231,ANID_00231
AN0232	7.30958	6.94065	6.49947	-0.368935	-0.441176	0.203152	0.152249	-0.190997	NR	NA	Gene=ureD;Nickel-binding protein involved in utilization of urea as a nitrogen source;orf_classification=Verified;Alias=ANIA_00232,ANID_00232,uZ
AN0233	4.51007	3.93099	4.12447	-0.579073	0.193471	0.0533306	0.423905	1.09221	NR	NA	Has domains with predicted transmembrane transporter activity role in transmembrane transport and integral to membrane localization;orf_classification=Uncharacterized;Alias=ANIA_00233,ANID_00233
AN0234	7.95141	7.59004	7.89399	-0.361372	0.303944	0.159943	0.217714	0.0071955	NR	NA	Has domains with predicted hydrolase activity;orf_classification=Uncharacterized;Alias=ANIA_00234,ANID_00234
AN0235	6.07517	6.27839	6.42825	0.203225	0.149859	0.0916882	0.171473	1.76893	NR	NA	Gene=ireA;Putative serine-threonine kinase with a predicted role in the endoplasmic reticulum ER unfolded protein response UPR ortholog of S. cerevisiae Ire1p mutants are inviable and produce swollen hyphae;orf_classification=Uncharacterized;Alias=ANIA_00235,ANID_00235
AN0237	2.6243	3.22256	3.61086	0.598263	0.388297	0.33267	0.446272	1.78701	NR	NA	Orthologs have role in maturation of 5.8S rRNA from tricistronic rRNA transcript SSU-rRNA 5.8S rRNA LSU-rRNA maturation of LSU-rRNA from tricistronic rRNA transcript SSU-rRNA 5.8S rRNA LSU-rRNA;orf_classification=Uncharacterized;Alias=ANIA_00237,ANID_00237
AN0239	4.11483	4.08919	4.2007	-0.0256447	0.111511	0.839925	0.392225	3.00342	NR	NA	Orthologs have cytosol localization;orf_classification=Uncharacterized;Alias=ANIA_00239,ANID_00239
AN0240	8.12443	8.27452	7.78236	0.150092	-0.492155	0.31178	0.0178437	0.409255	NR	NA	Gene=pppA;Putative transaldolase with a predicted role in the pentose-phosphate shunt intracellular menadione stress-induced protein protein induced by farnesol;orf_classification=Verified;Alias=ANIA_00240,ANID_00240
AN0241	9.37493	9.21745	10.1628	-0.157476	0.945391	0.3531	0.00245518	-0.392137	NR	NA	Gene=sodA;CuZn-superoxide dismutase induced under iron starvation and repressed under copper starvation;orf_classification=Verified;Alias=ANIA_00241,ANID_00241
AN0242	5.10279	5.14307	4.26464	0.0402775	-0.878431	0.92306	0.0962462	1.57483	NR	NA	Orthologs have cytosol localization;orf_classification=Uncharacterized;Alias=ANIA_00242,ANID_00242
AN0243	5.04815	5.58134	7.11557	0.533184	1.53423	0.00526846	4.02811e-05	0.75446	C1	NA	Putative phosphatidylinositol transfer protein;orf_classification=Uncharacterized;Alias=ANIA_00243,ANID_00243
AN0244	3.59943	3.50132	3.45814	-0.098112	-0.0431836	0.39387	0.691655	2.29131	NR	NA	Gene=vps8;Putative vacuolar assembly protein with a predicted role in late endosome to vacuole transport via the multivesicular body sorting pathway locus contains the conserved upstream open reading frame uORF AN0244-uORF;orf_classification=Uncharacterized;Alias=ANIA_00244,ANID_00244
AN0244-uORF	-0.0551447	0.0786127	0.209016	0.133757	0.130403	0.770037	0.77428	-5.44222	NR	NA	Conserved upstream open reading frame uORF that mediates repression of an AN0244 vps8 protein reporter in vitro;orf_classification=Verified
AN0245	3.9184	3.69355	3.73633	-0.224852	0.0427792	0.180263	0.77072	1.08746	NR	NA	Putative glucanase with a predicted role beta-glucan hydrolysis;orf_classification=Uncharacterized;Alias=ANIA_00245,ANID_00245,engA
AN0246	4.34688	3.80336	2.23349	-0.543521	-1.56987	0.00826912	0.000345554	1.54794	C2	NA	Ortholog of A. fumigatus Af293 Afu1g05300 A. niger CBS 513.88 An01g04570 A. oryzae RIB40 AO090003000826 Aspergillus wentii Aspwe1_0049630 and Aspergillus sydowii Aspsy1_0142918;orf_classification=Uncharacterized;Alias=ANIA_00246,ANID_00246
AN0247	2.73478	3.47254	3.42064	0.737758	-0.0518992	0.433511	0.947107	1.7433	NR	NA	Orthologs have role in cellular response to nitrogen starvation negative regulation of G0 to G1 transition ribosomal small subunit biogenesis and 90S preribosome nucleolus localization;orf_classification=Uncharacterized;Alias=ANIA_00247,ANID_00247
AN0248	5.43455	5.39972	4.04967	-0.0348305	-1.35005	0.951173	0.0905187	0.619178	NR	NA	Gene=pdiB;Putative protein disulfide isomerase pdiB mRNA levels increase in the presence of farnesol;orf_classification=Uncharacterized;Alias=ANIA_00248,ANID_00248,prpA
AN0249	3.54761	3.44753	2.28003	-0.100074	-1.1675	0.816141	0.0674787	1.146	NR	NA	Putative F-box protein;orf_classification=Uncharacterized;Alias=ANIA_00249,ANID_00249
AN0250	3.44451	3.4824	2.5668	0.0378957	-0.9156	0.862852	0.0133933	0.967906	NR	NA	Sugar transporter transcriptionally induced by growth on xylose;orf_classification=Uncharacterized;Alias=ANIA_00250,ANID_00250
AN0251	-1.54875	-2.6821	-4.7766	-1.13335	-2.09451	0.275329	0.0997581	0.942608	NR	NA	Has domains with predicted heat shock protein binding unfolded protein binding activity and role in protein folding;orf_classification=Uncharacterized;Alias=ANIA_00251,ANID_00251
AN0252	8.00427	8.00465	8.05388	0.000377477	0.0492271	0.998001	0.742386	0.178874	NR	NA	Putative F1F0-ATPase complex gamma subunit with a predicted role in energy metabolism expression reduced after exposure to farnesol;orf_classification=Uncharacterized;Alias=ANIA_00252,ANID_00252
AN0253	6.29392	6.23713	7.16483	-0.056791	0.927704	0.785741	0.00680751	1.6173	NR	NA	Gene=top1;Putative DNA topoisomerase I transcript upregulated in response to camptothecin;orf_classification=Verified;Alias=ANIA_00253,ANID_00253,scsA
AN0254	6.37014	6.61345	6.724	0.243313	0.110544	0.0705762	0.32075	0.968644	NR	NA	Has domains with predicted catalytic activity coenzyme binding nucleotide binding activity and role in cellular metabolic process;orf_classification=Uncharacterized;Alias=ANIA_00254,ANID_00254
AN0255	5.34358	5.23154	4.88856	-0.112041	-0.342981	0.287386	0.0194136	0.54893	NR	NA	Ortholog of A. fumigatus Af293 Afu1g03460 A. niger CBS 513.88 An01g04670 A. oryzae RIB40 AO090005000754 Aspergillus wentii Aspwe1_0105945 and Aspergillus sydowii Aspsy1_0055077;orf_classification=Uncharacterized;Alias=ANIA_00255,ANID_00255
AN0256	3.771	3.49264	3.98858	-0.278355	0.495938	0.18022	0.0366512	1.5758	NR	NA	Gene=palB;Predicted calpain-like cysteine protease involved in a signaling pathway that activates PacC transcription factor in response to alkaline ambient pH;orf_classification=Verified;Alias=ANIA_00256,ANID_00256,palE
AN0257	4.19149	4.02062	3.95523	-0.170867	-0.0653933	0.643351	0.855148	0.22033	NR	NA	Gene=antA;Putative peroxisomal ATP carrier protein with a predicted role in fatty acid beta-oxidation inactivation impairs triacetylfusarinine C TAFC siderophore biosynthesis mutant is growth impaired in iron-depleted medium;orf_classification=Verified;Alias=ANIA_00257,ANID_00257
AN0258	3.18805	4.18825	2.71829	1.0002	-1.46996	0.10053	0.0395058	0.0840643	NR	NA	Orthologs have mitochondrion localization;orf_classification=Uncharacterized;Alias=ANIA_00258,ANID_00258
AN0259	3.51773	3.54138	4.52054	0.0236454	0.97916	0.943611	0.0196618	0.132248	NR	NA	Putative adenylate kinase with a predicted role in nucleotide salvage pathways;orf_classification=Verified;Alias=ANIA_00259,ANID_00259
AN0260	4.26143	4.44299	3.17038	0.18156	-1.27262	0.422277	0.00429896	0.805705	C2	NA	Putative DNA primase large subunit ortholog of S. cerevisiae PRI2 expression reduced after exposure to farnesol;orf_classification=Uncharacterized;Alias=ANIA_00260,ANID_00260
AN0261	6.92332	6.95544	6.03212	0.032118	-0.92332	0.892067	0.0138966	1.32193	NR	NA	Gene=sec23;COPII coat component considered a prototypic marker of transitional ER endoplasmic reticulum localizes to a cytosolic haze and to numerous small foci that predominate near the hyphal tips;orf_classification=Verified;Alias=ANIA_00261,ANID_00261
AN0262	6.84377	7.9257	7.04871	1.08192	-0.876984	0.0254393	0.044888	0.0745054	NR	NA	Orthologs have role in ribosomal large subunit assembly and cytosol nucleolus localization;orf_classification=Uncharacterized;Alias=ANIA_00262,ANID_00262
AN0263	-5.68893	-5.55517	-5.42477	0.133757	0.130403	0.770037	0.77428	0.191563	NR	NA	Predicted mariner transposon-related ORF;orf_classification=Uncharacterized;Alias=ANIA_00263,ANID_00263
AN0264	-2.37307	-2.44071	-1.8154	-0.0676414	0.62531	0.981256	0.824115	-0.504305	NR	NA	Protein of unknown function;orf_classification=Uncharacterized;Alias=ANIA_00264,ANID_00264
AN0265	5.10113	5.09905	5.04529	-0.00207354	-0.0537655	0.992414	0.803832	2.46441	NR	NA	Ortholog of A. fumigatus Af293 Afu1g03380 A. niger CBS 513.88 An01g04760 A. oryzae RIB40 AO090005000763 Aspergillus wentii Aspwe1_0049645 and Aspergillus sydowii Aspsy1_0027812;orf_classification=Uncharacterized;Alias=ANIA_00265,ANID_00265
AN0266	3.59857	3.44512	2.73793	-0.153451	-0.707184	0.327687	0.00816798	0.84318	NR	NA	Has domains with predicted nucleotide binding activity;orf_classification=Uncharacterized;Alias=ANIA_00266,ANID_00266
AN0267	5.49032	5.02844	4.63285	-0.461876	-0.395589	0.291761	0.381682	0.0799754	NR	NA	Has domains with predicted calcium ion binding activity;orf_classification=Uncharacterized;Alias=ANIA_00267,ANID_00267
AN0268	4.16462	4.84688	3.65442	0.68226	-1.19246	0.00989123	0.0013053	1.48646	C2	NA	Gene=mesA;Predicted transmembrane protein required for the maintenance of hyphal polarity enhancer of sepA polarity defects localizes to hyphal tips and sites of branch emergence mutants form wide hyphae with an aberrant pattern of tip branching;orf_classification=Verified;Alias=ANIA_00268,ANID_00268
AN0270	3.9933	4.64455	4.62907	0.651252	-0.0154764	0.0330505	0.936665	0.258217	NR	NA	Orthologs have role in cellular bud site selection pyridoxal phosphate biosynthetic process and cytosol nucleus localization;orf_classification=Uncharacterized;Alias=ANIA_00270,ANID_00270
AN0271	4.8354	4.83367	3.97019	-0.00173255	-0.86348	0.994602	0.0273134	-0.114035	NR	NA	Putative dUTP pyrophosphatase with a predicted role in pyrimidine metabolism transcript upregulated in response to camptothecin;orf_classification=Uncharacterized;Alias=ANIA_00271,ANID_00271
AN0272	3.99267	3.58268	4.15402	-0.409993	0.571339	0.270902	0.132565	0.563646	NR	NA	Has domains with predicted transferase activity transferring phosphorus-containing groups activity;orf_classification=Uncharacterized;Alias=ANIA_00272,ANID_00272
AN0273	7.14429	6.90292	7.32198	-0.24137	0.419061	0.20385	0.0536798	1.14731	NR	NA	Putative transcription factor transcript upregulated in response to camptothecin;orf_classification=Uncharacterized;Alias=ANIA_00273,ANID_00273
AN0274	2.67715	2.71296	3.68136	0.0358112	0.968402	0.886439	0.0072653	0.0257376	NR	NA	Has domains with predicted nucleic acid binding activity;orf_classification=Uncharacterized;Alias=ANIA_00274,ANID_00274
AN0275	7.9933	7.45039	7.6201	-0.542907	0.169711	0.0183262	0.305935	0.578214	NR	NA	Orthologs have L-cystine transmembrane transporter activity role in L-cystine transport and endosome fungal-type vacuole localization;orf_classification=Uncharacterized;Alias=ANIA_00275,ANID_00275
AN0276	5.29848	5.22024	5.01268	-0.0782433	-0.207559	0.521533	0.133138	1.66175	NR	NA	Ortholog of A. fumigatus Af293 Afu1g02840 A. niger CBS 513.88 An01g04950 A. oryzae RIB40 AO090005000773 Aspergillus wentii Aspwe1_0169585 and Aspergillus sydowii Aspsy1_0085871;orf_classification=Uncharacterized;Alias=ANIA_00276,ANID_00276
AN0278	7.40774	8.42678	7.74742	1.01903	-0.679357	0.0232145	0.0709595	-0.45799	NR	NA	Orthologs have structural constituent of ribosome activity role in cytoplasmic translation and cytosolic large ribosomal subunit nucleolus localization;orf_classification=Uncharacterized;Alias=ANIA_00278,ANID_00278
AN0279	6.40836	6.65614	6.12859	0.247776	-0.527553	0.144546	0.0170099	0.596458	NR	NA	Gene=flbD;Putative transcription factor involved in regulation of asexual and sexual development and in response to nitrogen starvation contains a myb-like DNA-binding domain;orf_classification=Verified;Alias=ANIA_00279,ANID_00279
AN0280	2.93567	2.40162	3.46384	-0.534051	1.06222	0.0189327	0.00101003	0.988412	C1	NA	Putative alpha-1-4-glucosidase glucosyl hydrolase transcriptionally induced by growth on xylose;orf_classification=Uncharacterized;Alias=ANIA_00280,ANID_00280
AN0281	3.752	3.89075	4.41528	0.138748	0.52453	0.441929	0.0210801	1.09963	NR	NA	Gene=bubA;Putative component of the Septation Initiation Network SIN;orf_classification=Uncharacterized;Alias=ANIA_00281,ANID_00281
AN0282	2.58023	2.29561	3.44124	-0.284627	1.14564	0.126341	0.000740764	1.27441	C1	NA	Has domains with predicted nucleic acid binding nucleotide binding activity;orf_classification=Uncharacterized;Alias=ANIA_00282,ANID_00282
AN0283	1.04576	0.896032	0.844952	-0.149727	-0.0510804	0.845051	0.946466	-0.846843	NR	NA	Protein of unknown function;orf_classification=Uncharacterized;Alias=ANIA_00283,ANID_00283
AN0284	-4.70522	-0.30438	1.27842	4.40084	1.5828	0.080826	0.328942	-0.0892673	NR	NA	Protein of unknown function;orf_classification=Uncharacterized;Alias=ANIA_00284,ANID_00284
AN0285	7.70121	6.67914	7.59143	-1.02207	0.912293	0.00017959	0.000277885	0.0690147	A2	NA	Putative 6-phosphogluconolactonase with a predicted role in gluconic acid and gluconate metabolism expression upregulated after exposure to farnesol;orf_classification=Verified;Alias=ANIA_00285,ANID_00285
AN0286	5.99369	5.11505	5.67419	-0.878633	0.559135	0.0056604	0.0276553	1.14731	NR	NA	Ortholog of A. fumigatus Af293 Afu1g02985 A. niger CBS 513.88 An01g05160 A. oryzae RIB40 AO090005000790 Aspergillus wentii Aspwe1_0103349 and Aspergillus sydowii Aspsy1_0626563;orf_classification=Uncharacterized;Alias=ANIA_00286,ANID_00286
AN0287	6.64492	5.45442	6.86338	-1.1905	1.40896	0.000528706	0.00024815	1.78869	D2	NA	Orthologs have cytosol localization;orf_classification=Uncharacterized;Alias=ANIA_00287,ANID_00287
AN0288	3.02587	3.4778	3.02752	0.451938	-0.450288	0.229999	0.214412	0.906121	NR	NA	Ortholog of A. fumigatus Af293 Afu1g03000 Neosartorya fischeri NRRL 181 NFIA_021630 Aspergillus wentii Aspwe1_0169599 and Aspergillus versicolor Aspve1_0231328;orf_classification=Uncharacterized;Alias=ANIA_00288,ANID_00288
AN0289	4.763	4.91136	4.57397	0.148358	-0.337391	0.34848	0.0686524	1.33113	NR	NA	Orthologs have U2-type spliceosomal complex localization;orf_classification=Uncharacterized;Alias=ANIA_00289,ANID_00289
AN0290	6.3468	6.20951	5.9642	-0.137285	-0.245314	0.623308	0.397788	0.124328	NR	NA	Orthologs have actin filament binding activity and role in actomyosin contractile ring contraction barbed-end actin filament capping cellular protein localization filamentous growth mitotic cytokinesis;orf_classification=Uncharacterized;Alias=ANIA_00290,ANID_00290
AN0291	3.88654	3.85808	2.0584	-0.0284546	-1.79969	0.962397	0.0797769	-0.545824	NR	NA	Has domains with predicted RNA polymerase II transcription cofactor activity role in regulation of transcription from RNA polymerase II promoter and mediator complex localization;orf_classification=Uncharacterized;Alias=ANIA_00291,ANID_00291
AN0292	4.47473	4.20738	4.08236	-0.267352	-0.125024	0.251226	0.57015	1.38626	NR	NA	Subunit of the SAGA transcriptional regulatory complex;orf_classification=Verified;Alias=ANIA_00292,ANID_00292
AN0293	5.60983	5.08076	4.88289	-0.529079	-0.197868	0.0344161	0.328388	0.52707	NR	NA	Orthologs have carboxylic ester hydrolase activity structural constituent of ribosome activity role in cellular protein modification process and cytosol mitochondrial small ribosomal subunit nucleus localization;orf_classification=Uncharacterized;Alias=ANIA_00293,ANID_00293
AN0294	6.60171	4.18337	5.08819	-2.41834	0.904828	0.000552096	0.0274582	0.811471	A2	NA	Orthologs have cytoplasm localization;orf_classification=Uncharacterized;Alias=ANIA_00294,ANID_00294
AN0295	5.73615	4.7407	5.8601	-0.995451	1.1194	0.00132418	0.000762504	1.17185	C1	NA	Orthologs have role in ER-associated misfolded protein catabolic process and cytoplasm-associated proteasomal ubiquitin-dependent protein catabolic process more;orf_classification=Uncharacterized;Alias=ANIA_00295,ANID_00295
AN0296	3.12219	3.27307	3.59138	0.150881	0.318308	0.623983	0.278562	-0.0816138	NR	NA	Ortholog of A. niger CBS 513.88 An14g03590 Neosartorya fischeri NRRL 181 NFIA_096570 Aspergillus wentii Aspwe1_0046795 and Aspergillus versicolor Aspve1_0035695;orf_classification=Uncharacterized;Alias=ANIA_00296,ANID_00296
AN0297	6.94606	6.41538	12.708	-0.530682	6.29264	0.192997	1.82627e-05	0.0186342	C1	NA	Putative protoplast secreted protein 2 intracellular menadione stress-induced protein;orf_classification=Verified;Alias=ANIA_00297,ANID_00297
AN0298	4.34061	4.078	4.79636	-0.262619	0.718368	0.428514	0.0577075	0.690641	NR	NA	Orthologs have RNA binding activity role in mRNA cleavage mRNA polyadenylation response to drug and cytosol mRNA cleavage and polyadenylation specificity factor complex localization;orf_classification=Uncharacterized;Alias=ANIA_00298,ANID_00298
AN0299	6.0797	7.16388	7.72344	1.08418	0.559552	0.00338627	0.0250712	0.341417	A1	NA	Putative chitinase glycoside hydrolase family 18 GH18 protein with a predicted role in chitin hydrolysis;orf_classification=Uncharacterized;Alias=ANIA_00299,ANID_00299
AN0300	6.00809	7.57089	6.90609	1.5628	-0.664797	0.0299367	0.214373	0.710173	NR	NA	Putative asparaginase with a predicted role in asparagine metabolism;orf_classification=Uncharacterized;Alias=ANIA_00300,ANID_00300,ahtA
AN0301	3.68625	4.48213	2.28599	0.795878	-2.19614	0.0608399	0.00392184	0.909197	C2	NA	Ortholog of A. fumigatus Af293 Afu1g02770 A. niger CBS 513.88 An01g05370 A. oryzae RIB40 AO090005000817 Aspergillus wentii Aspwe1_0169626 and Aspergillus sydowii Aspsy1_0144698;orf_classification=Uncharacterized;Alias=ANIA_00301,ANID_00301
AN0302	1.16631	1.41999	1.14278	0.253675	-0.277203	0.72172	0.678602	1.44943	NR	NA	Ortholog of A. fumigatus Af293 Afu1g02760 A. niger CBS 513.88 An01g05390 A. oryzae RIB40 AO090005000820 Aspergillus wentii Aspwe1_0025599 and Aspergillus sydowii Aspsy1_0146024;orf_classification=Uncharacterized;Alias=ANIA_00302,ANID_00302
AN0303	5.42069	4.76756	5.26484	-0.653139	0.497284	0.0102499	0.0250116	0.649845	NR	NA	Orthologs have mitochondrial outer membrane localization;orf_classification=Uncharacterized;Alias=ANIA_00303,ANID_00303
AN0304	4.42387	4.40255	5.90309	-0.0213127	1.50054	0.902719	0.00033148	0.733788	C1	NA	Orthologs have role in cellular response to DNA damage stimulus protein sumoylation response to UV-B response to UV-C and nuclear envelope localization;orf_classification=Uncharacterized;Alias=ANIA_00304,ANID_00304
AN0305	2.57736	3.33722	3.43842	0.759864	0.101199	0.361728	0.87893	1.69955	NR	NA	Orthologs have snoRNA binding activity;orf_classification=Uncharacterized;Alias=ANIA_00305,ANID_00305
AN0306	6.85624	7.10066	6.92501	0.244415	-0.175651	0.0826514	0.168826	0.269033	NR	NA	Orthologs have role in Arp23 complex-mediated actin nucleation and Arp23 protein complex actin cortical patch cell division site cell tip cytosol nucleus localization;orf_classification=Uncharacterized;Alias=ANIA_00306,ANID_00306
AN0307	-0.0517658	-0.0672324	-1.26312	-0.0154666	-1.19588	0.991247	0.433835	0.289244	NR	NA	Putative F-box protein;orf_classification=Uncharacterized;Alias=ANIA_00307,ANID_00307
AN0309	5.36234	5.01177	5.23543	-0.350569	0.223666	0.385541	0.563164	-0.531156	NR	NA	Orthologs have role in cellular response to cadmium ion detoxification of cadmium ion;orf_classification=Uncharacterized;Alias=ANIA_00309,ANID_00309
AN0310	2.50413	3.46525	3.74969	0.961123	0.284445	0.287412	0.671697	0.948601	NR	NA	Orthologs have cytosol nucleolus localization;orf_classification=Uncharacterized;Alias=ANIA_00310,ANID_00310
AN0311	7.60673	7.87417	7.23801	0.267446	-0.636165	0.442467	0.110963	0.916094	NR	NA	Ortholog of A. fumigatus Af293 Afu1g02600 A. niger CBS 513.88 An01g05600 A. oryzae RIB40 AO090005000834 Aspergillus wentii Aspwe1_0169640 and Aspergillus sydowii Aspsy1_0027873;orf_classification=Uncharacterized;Alias=ANIA_00311,ANID_00311
AN0312	1.72273	2.82787	3.00391	1.10513	0.176037	0.17449	0.756684	1.29396	NR	NA	Orthologs have RNA polymerase I CORE element sequence-specific DNA binding transcription factor activity role in transcription from RNA polymerase I promoter and cytosol nucleus localization;orf_classification=Uncharacterized;Alias=ANIA_00312,ANID_00312
AN0313	4.50224	3.79537	6.33057	-0.706871	2.53521	0.0212963	8.52386e-05	0.484396	C1	NA	Has domains with predicted hydrolase activity and role in metabolic process;orf_classification=Uncharacterized;Alias=ANIA_00313,ANID_00313
AN0314	7.86703	5.91131	8.4817	-1.95572	2.57039	5.47477e-05	1.59395e-05	1.78785	D2	NA	Putative aspartyl-tRNA synthetase with a predicted role in tRNA aminoacylation expression upregulated after exposure to farnesol;orf_classification=Uncharacterized;Alias=ANIA_00314,ANID_00314
AN0315	4.13194	3.49121	3.66543	-0.640735	0.174223	0.10112	0.603229	0.221568	NR	NA	Ortholog of A. fumigatus Af293 Afu1g02560 A. niger CBS 513.88 An01g05640 Aspergillus wentii Aspwe1_0025616 Aspergillus sydowii Aspsy1_0145521 and Aspergillus terreus NIH2624 ATET_04837;orf_classification=Uncharacterized;Alias=ANIA_00315,ANID_00315
AN0316	8.38571	8.33257	6.8221	-0.0531405	-1.51047	0.653946	0.000140165	0.640621	C2	NA	Gene=tubA;Alpha-tubulin forms a heterodimer with beta-tubulin that promotes microtubule assembly;orf_classification=Verified;Alias=ANIA_00316,ANID_00316,snfA
AN0317	5.91232	5.87653	6.38847	-0.0357884	0.511942	0.844999	0.0350637	2.17983	NR	NA	Orthologs have ubiquitin binding activity role in endocytosis endoplasmic reticulum unfolded protein response and actin cortical patch cellular bud neck cellular bud tip mating projection tip localization;orf_classification=Uncharacterized;Alias=ANIA_00317,ANID_00317
AN0318	2.31683	1.89186	1.9198	-0.42497	0.0279383	0.128906	0.907642	1.79909	NR	NA	Putative plasma membrane ATPase with a predicted role in energy metabolism;orf_classification=Uncharacterized;Alias=ANIA_00318,ANID_00318
AN0319	4.13217	3.47018	3.66931	-0.661986	0.199127	0.0278871	0.381493	0.730314	NR	NA	Ortholog of A. fumigatus Af293 Afu1g02490 A. niger CBS 513.88 An01g05680 A. oryzae RIB40 AO090005000843 Aspergillus wentii Aspwe1_0049702 and Aspergillus sydowii Aspsy1_0144752;orf_classification=Uncharacterized;Alias=ANIA_00319,ANID_00319
AN0321	2.1227	3.32074	3.04181	1.19804	-0.278934	0.0682162	0.531331	1.97049	NR	NA	Orthologs have cytosol localization;orf_classification=Uncharacterized;Alias=ANIA_00321,ANID_00321
AN0322	-0.176869	-0.718883	-3.4321	-0.542014	-2.71322	0.686693	0.117554	-0.00868224	NR	NA	Has domains with predicted nucleotide binding oxidoreductase activity and role in metabolic process;orf_classification=Uncharacterized;Alias=ANIA_00322,ANID_00322
AN0323	5.91665	5.96742	6.22126	0.0507675	0.253841	0.83296	0.303967	0.458382	NR	NA	Ortholog of A. nidulans FGSC A4 AN2370 AN10160 A. fumigatus Af293 Afu1g02440 Afu4g02760 A. niger CBS 513.88 An01g05750 An12g09350 An13g03290 and A. oryzae RIB40 AO090020000719 AO090005000852;orf_classification=Uncharacterized;Alias=ANIA_00323,ANID_00323
AN0324	5.03775	5.74236	5.67909	0.704612	-0.0632655	0.00872926	0.672058	0.589763	NR	NA	Ortholog of A. oryzae RIB40 AO090701000442 Aspergillus wentii Aspwe1_0176341 Aspergillus versicolor Aspve1_0048578 Aspve1_0052669 and Aspergillus niger ATCC 1015 52903-mRNA;orf_classification=Uncharacterized;Alias=ANIA_00324,ANID_00324
AN0325	2.70036	2.9442	2.86286	0.243842	-0.0813448	0.711238	0.891829	0.616358	NR	NA	Orthologs have mitochondrion localization;orf_classification=Uncharacterized;Alias=ANIA_00325,ANID_00325
AN0326	3.57105	3.40097	3.00523	-0.17008	-0.395736	0.415919	0.107154	1.33743	NR	NA	Ortholog of A. fumigatus Af293 Afu1g02400 A. niger CBS 513.88 An01g05790 A. oryzae RIB40 AO090005000857 Aspergillus wentii Aspwe1_0025630 and Aspergillus terreus NIH2624 ATET_04850;orf_classification=Uncharacterized;Alias=ANIA_00326,ANID_00326
AN0327	5.07838	5.08638	4.5359	0.00800616	-0.550485	0.977037	0.107847	0.772308	NR	NA	Orthologs have ATP-dependent 3-5 DNA helicase activity ATP-dependent 5-3 DNA helicase activity and role in box CD snoRNP assembly histone exchange rRNA processing regulation of transcription from RNA polymerase II promoter;orf_classification=Uncharacterized;Alias=ANIA_00327,ANID_00327
AN0328	4.57898	4.3721	4.60022	-0.206882	0.228121	0.205648	0.157228	0.526069	NR	NA	Orthologs have nucleus localization;orf_classification=Uncharacterized;Alias=ANIA_00328,ANID_00328
AN0329	5.05104	4.21699	5.12032	-0.83405	0.903326	0.00386683	0.00247759	0.483364	NR	NA	Orthologs have polyubiquitin binding activity;orf_classification=Uncharacterized;Alias=ANIA_00329,ANID_00329
AN0330	5.10888	4.30354	7.7611	-0.805336	3.45756	0.102441	0.000405298	0.734655	C1	NA	NADH-flavin oxidoreductase upregulated in A. oryzae and A. nidulans under hypoxic growth conditions;orf_classification=Uncharacterized;Alias=ANIA_00330,ANID_00330
AN0331	2.30957	1.56697	3.1269	-0.742596	1.55993	0.287567	0.041818	-0.72738	NR	NA	Ortholog of A. fumigatus Af293 Afu1g02380 A. niger CBS 513.88 An01g05810 Aspergillus wentii Aspwe1_0049711 Aspergillus sydowii Aspsy1_0040882 and Aspergillus terreus NIH2624 ATET_04855;orf_classification=Uncharacterized;Alias=ANIA_00331,ANID_00331
AN0332	5.78208	4.30381	5.58614	-1.47827	1.28232	0.00294089	0.00492671	0.711935	D2	NA	Has domains with predicted role in transmembrane transport and integral to membrane localization;orf_classification=Uncharacterized;Alias=ANIA_00332,ANID_00332
AN0333	3.16499	2.65836	2.76529	-0.50663	0.106936	0.486109	0.882821	1.27679	NR	NA	Has domains with predicted DNA binding zinc ion binding activity role in transcription DNA-templated and nucleus localization;orf_classification=Uncharacterized;Alias=ANIA_00333,ANID_00333
AN0334	5.99891	5.48883	6.08205	-0.510084	0.593218	0.0283798	0.0158381	0.631337	NR	NA	Ortholog of A. fumigatus Af293 Afu1g02340 A. oryzae RIB40 AO090005000866 Aspergillus wentii Aspwe1_0169667 and Aspergillus sydowii Aspsy1_0145773;orf_classification=Uncharacterized;Alias=ANIA_00334,ANID_00334
AN0335	6.22727	4.90952	6.30385	-1.31775	1.39434	0.00507237	0.00385294	0.870266	D2	NA	Ortholog of A. fumigatus Af293 Afu1g02330 A. niger CBS 513.88 An01g05850 A. oryzae RIB40 AO090005000867 Aspergillus wentii Aspwe1_0103633 and Aspergillus sydowii Aspsy1_0633416;orf_classification=Uncharacterized;Alias=ANIA_00335,ANID_00335
AN0336	-5.24583	-5.11207	-4.98167	0.133757	0.130403	0.770037	0.77428	-0.251539	NR	NA	Ortholog of A. fumigatus Af293 Afu1g02310 A. niger CBS 513.88 An01g05880 Aspergillus wentii Aspwe1_0736723 Aspergillus sydowii Aspsy1_1167337 and Aspergillus terreus NIH2624 ATET_04862;orf_classification=Uncharacterized;Alias=ANIA_00336,ANID_00336
AN0337	6.10655	5.66318	6.4603	-0.443374	0.797127	0.124912	0.0212477	0.342555	NR	NA	Ortholog of A. fumigatus Af293 Afu1g07195 A. niger CBS 513.88 An07g09780 A. oryzae RIB40 AO090012000973 Aspergillus wentii Aspwe1_0028307 and Aspergillus sydowii Aspsy1_0047732;orf_classification=Uncharacterized;Alias=ANIA_00337,ANID_00337
AN0338	-6.46601	-6.01276	-3.04246	0.453248	2.97031	0.879333	0.304193	0.968644	NR	NA	Gene=CYP680A1;Putative cytochrome P450;orf_classification=Uncharacterized;Alias=ANIA_00338,ANID_00338
AN0339	5.53642	5.20243	6.00885	-0.33399	0.806415	0.0603215	0.00255842	1.37851	NR	NA	Ortholog of A. fumigatus Af293 Afu1g02280 A. niger CBS 513.88 An01g05970 A. oryzae RIB40 AO090005000872 Aspergillus wentii Aspwe1_0049720 and Aspergillus sydowii Aspsy1_0040896;orf_classification=Uncharacterized;Alias=ANIA_00339,ANID_00339
AN0340	5.01989	5.02357	4.96946	0.00367733	-0.0541058	0.985428	0.785519	1.55827	NR	NA	Ortholog of A. fumigatus Af293 Afu1g02270abp2 A. niger CBS 513.88 An01g05990 Aspergillus wentii Aspwe1_0181210 Aspergillus sydowii Aspsy1_0145577 and Aspergillus terreus NIH2624 ATET_04867;orf_classification=Uncharacterized;Alias=ANIA_00340,ANID_00340
AN0341	-3.35507	-0.759033	-4.16527	2.59604	-3.40623	0.191789	0.111673	-1.06794	NR	NA	Ortholog of A. nidulans FGSC A4 AN2152 A. fumigatus Af293 Afu1g02260 Afu2g15990 A. niger CBS 513.88 An01g06000 and Aspergillus wentii Aspwe1_0025648 Aspwe1_0026895;orf_classification=Uncharacterized;Alias=ANIA_00341,ANID_00341
AN0342	-4.27305	-4.13929	-2.38149	0.133757	1.7578	0.920965	0.215769	-1.22432	NR	NA	Protein of unknown function;orf_classification=Uncharacterized;Alias=ANIA_00342,ANID_00342
AN0343	-5.15729	-5.02353	-4.89313	0.133757	0.130403	0.770037	0.77428	-0.340075	NR	NA	Ortholog of A. fumigatus Af293 Afu1g02250 A. niger CBS 513.88 An01g06020 Aspergillus wentii Aspwe1_0066622 Aspergillus sydowii Aspsy1_0129159 and Aspergillus terreus NIH2624 ATET_04870;orf_classification=Uncharacterized;Alias=ANIA_00343,ANID_00343
AN0346	3.23614	3.94404	3.87966	0.707897	-0.0643752	0.0371444	0.766382	0.348232	NR	NA	Orthologs have cytosol nucleus plasma membrane localization;orf_classification=Uncharacterized;Alias=ANIA_00346,ANID_00346
AN0347	7.58441	7.93541	7.13627	0.350999	-0.799139	0.092983	0.00698841	0.467801	NR	NA	Gene=rabE;Putative GTPase with a predicted role in intra-Golgi transport transcript levels increase during the unfolded-protein response UPR;orf_classification=Uncharacterized;Alias=ANIA_00347,ANID_00347,srgE
AN0348	2.79991	3.01529	3.20962	0.21538	0.19433	0.473237	0.476484	1.85479	NR	NA	Has domains with predicted nucleus localization;orf_classification=Uncharacterized;Alias=ANIA_00348,ANID_00348
AN0349	5.19743	5.07709	5.07611	-0.120339	-0.000981968	0.538305	0.995828	1.22033	NR	NA	Orthologs have role in protein refolding and mitochondrial matrix localization;orf_classification=Uncharacterized;Alias=ANIA_00349,ANID_00349
AN0350	3.48819	3.71694	3.89888	0.228742	0.18194	0.743076	0.768559	-0.736966	NR	NA	Ortholog of A. niger CBS 513.88 An01g06100 Neosartorya fischeri NRRL 181 NFIA_022490 Aspergillus wentii Aspwe1_0025662 and Aspergillus versicolor Aspve1_0067306;orf_classification=Uncharacterized;Alias=ANIA_00350,ANID_00350
AN0351	6.04581	5.76328	5.50283	-0.28253	-0.260457	0.265551	0.305847	0.943359	NR	NA	Gene=gfdA;Putative NAD- dependent glycerol-3-phosphate dehydrogenase with a predicted role in glycerol metabolism;orf_classification=Verified;Alias=ANIA_00351,ANID_00351
AN0353	5.23022	4.45368	4.11513	-0.776543	-0.338547	0.0306316	0.25893	1.43669	NR	NA	Putative F-box protein;orf_classification=Uncharacterized;Alias=ANIA_00353,ANID_00353
AN0354	5.0775	5.83009	6.28789	0.752584	0.457802	0.00544583	0.020442	0.612588	NR	NA	Gene=aroG;Putative 3-deoxy-D-arabino-heptulosonate 7-phosphate synthase with a predicted role in aromatic amino acid family biosynthesis protein expressed at increased levels in a hapX mutant versus wild-type feedback-inhibited by phenylalanine;orf_classification=Verified;Alias=ANIA_00354,ANID_00354
AN0355	2.76067	2.97454	4.07272	0.213874	1.09818	0.593846	0.0220125	1.59407	NR	NA	Protein of unknown function;orf_classification=Uncharacterized;Alias=ANIA_00355,ANID_00355
AN0356	3.9007	3.87799	6.25703	-0.0227131	2.37904	0.946429	0.000591504	0.6107	C1	NA	Ortholog of A. fumigatus Af293 Afu1g02080 A. niger CBS 513.88 An01g06170 A. oryzae RIB40 AO090005000887 Aspergillus wentii Aspwe1_0098094 and Aspergillus sydowii Aspsy1_0085975;orf_classification=Uncharacterized;Alias=ANIA_00356,ANID_00356
AN0357	6.82025	6.85736	6.94412	0.037109	0.0867617	0.744466	0.451191	0.528071	NR	NA	Putative ubiquinol-cytochrome-c reductase subunit with a predicted role in energy metabolism;orf_classification=Uncharacterized;Alias=ANIA_00357,ANID_00357
AN0359	5.53366	6.55852	6.24249	1.02486	-0.316027	0.0363182	0.379242	1.37128	NR	NA	Gene=sgdA;Putative eIF3b subunit of translation initiation factor 3 eIF3 required for conidial germination;orf_classification=Verified;Alias=ANIA_00359,ANID_00359
AN0360	5.60778	5.21214	4.98465	-0.395641	-0.227496	0.0681118	0.240755	0.644318	NR	NA	Orthologs have cytoplasm nucleolus localization;orf_classification=Uncharacterized;Alias=ANIA_00360,ANID_00360
AN0362	4.87943	4.27932	2.61383	-0.600108	-1.66549	0.43058	0.158889	-0.192645	NR	NA	Ortholog of A. fumigatus Af293 Afu6g00430 Afu6g03560 A. niger CBS 513.88 An10g01040 An01g06280 A. oryzae RIB40 AO090005000897 and Aspergillus wentii Aspwe1_0035953 Aspwe1_0058160;orf_classification=Uncharacterized;Alias=ANIA_00362,ANID_00362
AN0363	5.38116	5.26781	4.60827	-0.113346	-0.659541	0.590765	0.0294119	1.09626	NR	NA	Gene=velB;Component of the velvet complex composed of VelB VeA and LaeA that coordinates development and secondary metabolism in response to light;orf_classification=Verified;Alias=ANIA_00363,ANID_00363
AN0364	6.66438	6.87511	4.97611	0.21073	-1.899	0.09948	4.50187e-05	0.849599	C2	NA	Has domains with predicted sequence-specific DNA binding RNA polymerase II transcription factor activity zinc ion binding activity role in regulation of transcription DNA-dependent and nucleus localization;orf_classification=Uncharacterized;Alias=ANIA_00364,ANID_00364
AN0365	6.76464	6.46941	6.44323	-0.29523	-0.0261799	0.302196	0.922063	-0.614845	NR	NA	Ortholog of A. fumigatus Af293 Afu1g01950 A. niger CBS 513.88 An01g06340 A. oryzae RIB40 AO090005000900 Aspergillus wentii Aspwe1_0049744 and Aspergillus sydowii Aspsy1_0040934;orf_classification=Uncharacterized;Alias=ANIA_00365,ANID_00365
AN0366	0.633331	-0.995051	-4.77125	-1.62838	-3.7762	0.219986	0.0458523	-0.461959	NR	NA	Has domains with predicted membrane localization;orf_classification=Uncharacterized;Alias=ANIA_00366,ANID_00366
AN0367	4.95449	5.37265	3.89846	0.418155	-1.47419	0.414234	0.0447499	0.718088	NR	NA	Putative integral membrane protein transcript repressed by light in developmentally competent mycelia;orf_classification=Uncharacterized;Alias=ANIA_00367,ANID_00367
AN0368	-2.28511	-5.35106	-2.53702	-3.06595	2.81404	0.0437374	0.0559351	1.66084	NR	NA	Has domains with predicted RNA binding RNA-directed DNA polymerase activity ribonuclease H activity and role in RNA-dependent DNA replication;orf_classification=Uncharacterized;Alias=ANIA_00368,ANID_00368
AN0369	8.66032	8.86243	9.50598	0.202105	0.643556	0.0981459	0.00183187	0.667211	NR	NA	Has domains with predicted aminopeptidase activity metalloexopeptidase activity and role in cellular process proteolysis;orf_classification=Uncharacterized;Alias=ANIA_00369,ANID_00369
AN0370	2.92399	2.79809	2.91392	-0.1259	0.115832	0.8772	0.883473	0	NR	NA	Has domains with predicted catalytic activity and role in metabolic process;orf_classification=Uncharacterized;Alias=ANIA_00370,ANID_00370
AN0372	3.65584	3.22931	6.04415	-0.426531	2.81484	0.211269	0.00019249	-0.0101344	C1	NA	Orthologs have endoplasmic reticulum localization;orf_classification=Uncharacterized;Alias=ANIA_00372,ANID_00372
AN0374	0.156641	-1.89116	0.10932	-2.0478	2.00048	0.148625	0.150787	1.00935	NR	NA	Has domains with predicted role in transmembrane transport and integral to membrane localization;orf_classification=Uncharacterized;Alias=ANIA_00374,ANID_00374
AN0376	-4.07179	-3.11682	-6.20387	0.954975	-3.08705	0.40288	0.0459768	2.10165	NR	NA	Has domains with predicted RNA binding RNA-directed DNA polymerase activity role in RNA-dependent DNA replication and nucleus localization;orf_classification=Uncharacterized;Alias=ANIA_00376,ANID_00376
AN0377	3.68766	2.88005	3.24931	-0.807606	0.369259	0.00611055	0.0801193	1.10299	NR	NA	Has domains with predicted oxidoreductase activity and role in oxidation-reduction process;orf_classification=Uncharacterized;Alias=ANIA_00377,ANID_00377
AN0378	2.90977	2.39386	1.06733	-0.515908	-1.32653	0.382165	0.118073	-0.254978	NR	NA	Ortholog of A. niger CBS 513.88 An01g06440 A. oryzae RIB40 AO090005001321 Aspergillus versicolor Aspve1_0085305 Aspve1_0120457 and Aspergillus niger ATCC 1015 36035-mRNA;orf_classification=Uncharacterized;Alias=ANIA_00378,ANID_00378
AN0379	7.91673	7.65464	7.73334	-0.262089	0.0786975	0.047107	0.447664	0.620117	NR	NA	Ortholog of A. fumigatus Af293 Afu1g01760 A. oryzae RIB40 AO090005000918 Aspergillus wentii Aspwe1_0025697 and Aspergillus sydowii Aspsy1_0115500;orf_classification=Uncharacterized;Alias=ANIA_00379,ANID_00379
AN0380	2.94139	3.03209	2.5747	0.090703	-0.457394	0.506263	0.0199964	1.02998	NR	NA	Gene=cyp10;Putative peptidyl-prolyl cis-trans isomerase PPIase transcript is induced by nitrate predicted NirA binding site in promoter;orf_classification=Uncharacterized;Alias=ANIA_00380,ANID_00380
AN0381	4.80907	5.48074	5.00255	0.671668	-0.478184	0.0359148	0.0810928	0.922959	NR	NA	Orthologs have unfolded protein binding activity role in protein folding and chaperonin-containing T-complex nucleus localization;orf_classification=Uncharacterized;Alias=ANIA_00381,ANID_00381
AN0382	1.50998	1.80704	3.02796	0.297056	1.22093	0.662886	0.0683507	0.605968	NR	NA	Has domains with predicted role in transmembrane transport and integral to membrane localization;orf_classification=Uncharacterized;Alias=ANIA_00382,ANID_00382
AN0383	1.60096	1.09978	1.46861	-0.501179	0.368829	0.520189	0.627924	-0.109359	NR	NA	Gene=dfgE;Putative endo-mannanase GH76 family protein transcript repressed by nitrate;orf_classification=Uncharacterized;Alias=ANIA_00383,ANID_00383
AN0384	3.48257	3.47008	3.07096	-0.0124997	-0.399111	0.971711	0.294749	1.91762	NR	NA	Ortholog of A. nidulans FGSC A4 AN5649 AN1674 AN1268 AN7262 A. fumigatus Af293 Afu1g01700 Afu2g17000 Afu4g08730 Afu4g13630 Afu1g10012 and A. niger CBS 513.88 An01g09380 An01g06520 An04g09080 An04g03600;orf_classification=Uncharacterized;Alias=ANIA_00384,ANID_00384
AN0385	3.87371	3.86409	4.25086	-0.00961754	0.386768	0.978676	0.275315	0.421156	NR	NA	Putative branched chain amino acid aminotransferase with a predicted role in branched chain amino acid biosynthesis;orf_classification=Uncharacterized;Alias=ANIA_00385,ANID_00385
AN0386	4.49193	2.74898	0.4602	-1.74295	-2.28878	0.0102154	0.0255494	0.846393	NR	NA	Ortholog of A. nidulans FGSC A4 AN6727 AN5371 A. fumigatus Af293 Afu1g01610 Afu4g01060 Afu6g03180 Afu7g05880 and A. niger CBS 513.88 An04g08650 An07g02000;orf_classification=Uncharacterized;Alias=ANIA_00386,ANID_00386
AN0387	3.77425	2.85285	1.68514	-0.921408	-1.1677	0.00195352	0.00211562	0.801573	C2	NA	Gene=cryA;Cryptochrome nuclearly-localized protein that senses UVA and blue light and represses sexual development by regulating other regulators such as VeA NsdD and RosA member of the class I cyclobutane pyrimidine dimer CPD photolyase family;orf_classification=Verified;Alias=ANIA_00387,ANID_00387
AN0388	2.65396	2.77338	3.03078	0.119427	0.257398	0.593484	0.240085	1.42223	NR	NA	Orthologs have transcription regulatory region DNA binding activity;orf_classification=Uncharacterized;Alias=ANIA_00388,ANID_00388
AN0389	2.8076	2.35	1.83928	-0.457599	-0.510722	0.610246	0.621126	0.202888	NR	NA	Ortholog of A. fumigatus Af293 Afu1g01570 A. niger CBS 513.88 An04g08610 Neosartorya fischeri NRRL 181 NFIA_023080 Aspergillus wentii Aspwe1_0169743 and Aspergillus versicolor Aspve1_0119805;orf_classification=Uncharacterized;Alias=ANIA_00389,ANID_00389
AN0390	-2.42687	-1.60687	-2.96529	0.820008	-1.35842	0.688979	0.517191	-0.0365259	NR	NA	Ortholog of A. fumigatus Af293 Afu2g15450 A. niger CBS 513.88 An07g02450 Neosartorya fischeri NRRL 181 NFIA_090690 Aspergillus wentii Aspwe1_0669328 and Aspergillus versicolor Aspve1_0122514;orf_classification=Uncharacterized;Alias=ANIA_00390,ANID_00390
AN0391	-1.81622	-4.46975	-0.768708	-2.65353	3.70104	0.002358	0.000393088	2.60265	D2	NA	Ortholog of A. nidulans FGSC A4 AN7222 A. fumigatus Af293 Afu1g01490 Afu2g01760 A. niger CBS 513.88 An03g06670 An15g07300 and A. oryzae RIB40 AO090010000045aoiD AO090102000259;orf_classification=Uncharacterized;Alias=ANIA_00391,ANID_00391
AN0392	2.40866	3.91958	1.49838	1.51093	-2.4212	0.0626565	0.0259657	0.39835	NR	NA	Ortholog of A. fumigatus Af293 Afu1g01540 A. oryzae RIB40 AO090102000263 Neosartorya fischeri NRRL 181 NFIA_023120 Aspergillus wentii Aspwe1_0169751 and Aspergillus versicolor Aspve1_0157964;orf_classification=Verified;Alias=ANIA_00392,ANID_00392
AN0393	5.32816	5.49306	4.52057	0.164899	-0.972493	0.587751	0.0281083	1.11703	NR	NA	Gene=dfgC;Putative endo-mannanase GH76 family protein predicted type I transmembrane protein;orf_classification=Uncharacterized;Alias=ANIA_00393,ANID_00393
AN0394	0.157227	0.545823	2.12893	0.388596	1.58311	0.599778	0.0359425	0.637842	NR	NA	Orthologs have role in positive regulation of apoptotic process response to singlet oxygen and mitochondrion nucleus localization;orf_classification=Uncharacterized;Alias=ANIA_00394,ANID_00394
AN0395	2.51216	2.77328	2.36187	0.261115	-0.411405	0.587581	0.39375	-0.00578235	NR	NA	Putative inorganic diphosphatase with a predicted role in energy metabolism;orf_classification=Uncharacterized;Alias=ANIA_00395,ANID_00395,ippB
AN0396	3.1956	3.20266	3.2088	0.00705938	0.00613355	0.989058	0.98994	0.200379	NR	NA	Has domains with predicted protein dimerization activity;orf_classification=Uncharacterized;Alias=ANIA_00396,ANID_00396
AN0397	2.37735	2.20451	2.24904	-0.172841	0.0445298	0.826504	0.954074	-1.53116	NR	NA	Protein of unknown function;orf_classification=Uncharacterized;Alias=ANIA_00397,ANID_00397
AN0398	3.09309	2.69223	2.31967	-0.400855	-0.372565	0.356544	0.418042	0.827819	NR	NA	Has domains with predicted catalytic activity and role in metabolic process;orf_classification=Uncharacterized;Alias=ANIA_00398,ANID_00398
AN0399	6.6209	7.43256	6.03498	0.811664	-1.39759	0.0223885	0.00327711	1.32596	C2	NA	Gene=nrtB;High-affinity nitrate transporter transcription is induced by nitrate and repressed by ammonium predicted NirA binding site in promoter;orf_classification=Verified;Alias=ANIA_00399,ANID_00399,crnB
AN0400	4.32108	3.04737	3.47418	-1.27371	0.426809	0.114162	0.558386	-0.83908	NR	NA	Ortholog of A. fumigatus Af293 Afu4g09610 A. niger CBS 513.88 An04g07500 A. oryzae RIB40 AO090003001281 Neosartorya fischeri NRRL 181 NFIA_106400 and Aspergillus wentii Aspwe1_0022929;orf_classification=Uncharacterized;Alias=ANIA_00400,ANID_00400
AN0401	5.2918	4.95582	6.91147	-0.335985	1.95565	0.299302	0.00114668	0.233888	C1	NA	Ortholog of A. fumigatus Af293 Afu2g02490 Aspergillus flavus NRRL 3357 AFL2T_08730 Aspergillus versicolor Aspve1_0035846 and Aspergillus fumigatus A1163 AFUB_019590;orf_classification=Uncharacterized;Alias=ANIA_00401,ANID_00401
AN0402	4.49065	3.84532	6.02933	-0.645331	2.18401	0.250012	0.00533453	-0.153607	C1	NA	Ortholog of Aspergillus versicolor Aspve1_0048646 and Aspergillus sydowii Aspsy1_0055229;orf_classification=Uncharacterized;Alias=ANIA_00402,ANID_00402
AN0403	0.300121	-0.343536	-1.45769	-0.643657	-1.11415	0.530167	0.342702	0.718088	NR	NA	Orthologs have cytoplasm localization;orf_classification=Uncharacterized;Alias=ANIA_00403,ANID_00403
AN0404	2.14583	2.71923	0.601612	0.573407	-2.11762	0.237698	0.0135884	2.0321	NR	NA	Has domains with predicted ATP binding ATPase activity coupled to transmembrane movement of substances activity role in transmembrane transport and integral to membrane localization;orf_classification=Uncharacterized;Alias=ANIA_00404,ANID_00404
AN0405	5.28022	5.61921	5.80249	0.338984	0.183288	0.229968	0.444217	-0.556393	NR	NA	Ortholog of A. fumigatus Af293 Afu1g05000 Aspergillus wentii Aspwe1_0037521 Aspergillus sydowii Aspsy1_0055250 and Aspergillus terreus NIH2624 ATET_02569;orf_classification=Uncharacterized;Alias=ANIA_00405,ANID_00405
AN0406	5.6685	6.08315	6.16331	0.41465	0.0801602	0.0862788	0.677435	1.55238	NR	NA	Ortholog of A. fumigatus Af293 Afu1g04990 A. niger CBS 513.88 An01g04080 A. oryzae RIB40 AO090003000834 Aspergillus wentii Aspwe1_0104266 and Aspergillus sydowii Aspsy1_0639570;orf_classification=Uncharacterized;Alias=ANIA_00406,ANID_00406
AN0407	1.90183	1.88715	1.61554	-0.0146821	-0.271609	0.958566	0.358214	1.99783	NR	NA	Orthologs have chromatin insulator sequence binding core RNA polymerase III binding transcription factor activity and role in transcription initiation from RNA polymerase III promoter;orf_classification=Uncharacterized;Alias=ANIA_00407,ANID_00407
AN0408	6.15653	4.65373	5.17428	-1.5028	0.520549	0.000593388	0.034	1.32077	A2	NA	Orthologs have triglyceride lipase activity role in triglyceride mobilization and cytoplasm localization;orf_classification=Uncharacterized;Alias=ANIA_00408,ANID_00408
AN0409	6.5818	6.90633	6.21069	0.324525	-0.69564	0.0352197	0.00232749	1.60455	NR	NA	Orthologs have cytosol fungal-type vacuole membrane nucleus localization;orf_classification=Uncharacterized;Alias=ANIA_00409,ANID_00409
AN0410	6.25322	6.71368	6.52718	0.460465	-0.186497	0.119558	0.462286	1.42438	NR	NA	Gene=bimG;Essential protein phosphatase required for the completion of anaphase uORF encoded in the upstream leader sequence;orf_classification=Verified;Alias=ANIA_00410,ANID_00410
AN0411	7.82274	7.67927	7.37081	-0.143469	-0.308453	0.390245	0.106475	0.379621	NR	NA	Putative GTPase with a predicted role in ER to Golgi transport;orf_classification=Uncharacterized;Alias=ANIA_00411,ANID_00411,sarA
AN0412	6.1578	5.93495	5.91059	-0.222852	-0.0243678	0.197895	0.874789	1.59932	NR	NA	Protein of unknown function this locus is reported to contain an upstream open reading frame uORF;orf_classification=Uncharacterized;Alias=ANIA_00412,ANID_00412
AN0413	3.87136	3.27247	2.29126	-0.598883	-0.981209	0.076391	0.0323869	-0.251539	NR	NA	Protein of unknown function;orf_classification=Uncharacterized;Alias=ANIA_00413,ANID_00413
AN0414	3.84145	3.37755	3.32826	-0.463901	-0.0492861	0.0132568	0.690508	1.62199	NR	NA	Ortholog of A. fumigatus Af293 Afu1g04920sha1 A. niger CBS 513.88 An01g03970 A. oryzae RIB40 AO090003000844 Aspergillus wentii Aspwe1_0037503 and Aspergillus sydowii Aspsy1_0055258;orf_classification=Uncharacterized;Alias=ANIA_00414,ANID_00414
AN0416	6.30474	6.42134	6.02403	0.116606	-0.397311	0.265233	0.0104708	1.04124	NR	NA	Orthologs have Golgi apparatus localization;orf_classification=Uncharacterized;Alias=ANIA_00416,ANID_00416
AN0417	6.93821	6.7247	5.23666	-0.213508	-1.48804	0.664959	0.0421165	0.257011	NR	NA	Gene=sec61;Putative protein translocation complex subunit expression reduced after exposure to farnesol;orf_classification=Uncharacterized;Alias=ANIA_00417,ANID_00417
AN0418	7.11736	8.49438	7.42301	1.37702	-1.07137	0.00299738	0.00715784	1.37573	D1	NA	Gene=ureA;Putative high-affinity ureaH- symporter regulated by nitrogen catabolite repression transcript upregulated by nitrate limitation;orf_classification=Verified;Alias=ANIA_00418,ANID_00418,dur3
AN0419	6.25564	6.83672	6.71846	0.581079	-0.118259	0.0392006	0.543454	-1.074	NR	NA	Transcript induced in response to calcium dichloride in a CrzA-dependent manner;orf_classification=Uncharacterized;Alias=ANIA_00419,ANID_00419
AN0420	6.9588	7.03669	6.85745	0.077882	-0.179234	0.667232	0.336441	-0.778432	NR	NA	Gene=nudG;Cytoplasmic dynein light chain LC8 component of the microtubule motor protein involved in nuclear migration;orf_classification=Verified;Alias=ANIA_00420,ANID_00420
AN0421	3.70765	4.18378	4.17498	0.476136	-0.00880633	0.630346	0.992018	1.47405	NR	NA	Orthologs have rRNA primary transcript binding activity;orf_classification=Uncharacterized;Alias=ANIA_00421,ANID_00421
AN0422	0.162205	0.857081	1.2003	0.694876	0.343223	0.470639	0.650563	1.29866	NR	NA	Gene=abaA;TEAATTS domain transcriptional activator involved in regulation of conidiation required for phialide differentiation;orf_classification=Verified;Alias=ANIA_00422,ANID_00422,aba,aba1
AN0423	4.1139	4.26881	2.609	0.154907	-1.6598	0.625755	0.00941966	0.132248	C2	NA	Putative D-xylose reductase with a predicted role in carbohydrate metabolism transcriptionally induced by growth on xylose;orf_classification=Verified;Alias=ANIA_00423,ANID_00423
AN0424	3.21553	2.95515	3.57221	-0.260378	0.617057	0.652096	0.272221	0.324235	NR	NA	Ortholog of A. fumigatus Af293 Afu1g04810 A. niger CBS 513.88 An01g03730 Aspergillus wentii Aspwe1_0169505 and Aspergillus sydowii Aspsy1_0641478;orf_classification=Uncharacterized;Alias=ANIA_00424,ANID_00424
AN0427	7.1431	6.15627	4.97388	-0.986826	-1.18239	0.0361196	0.0330139	0.286881	NR	NA	Ortholog of A. fumigatus Af293 Afu1g04760 Aspergillus wentii Aspwe1_0103691 Aspergillus sydowii Aspsy1_0145360 and Aspergillus carbonarius ITEM 5010 Acar5010_206077;orf_classification=Uncharacterized;Alias=ANIA_00427,ANID_00427
AN0428	3.8414	3.55855	3.89921	-0.282844	0.340656	0.336261	0.238573	0.838347	NR	NA	Putative lysyl-tRNA synthetase with a predicted role in tRNA aminoacylation;orf_classification=Uncharacterized;Alias=ANIA_00428,ANID_00428
AN0429	6.13772	6.18738	6.05408	0.0496601	-0.1333	0.780118	0.456788	-0.588574	NR	NA	Orthologs have protein transporter activity unfolded protein binding activity and role in protein import into mitochondrial inner membrane protein import into mitochondrial outer membrane;orf_classification=Uncharacterized;Alias=ANIA_00429,ANID_00429,TIM10
AN0430	5.33094	4.49545	4.45235	-0.835491	-0.0431033	0.0220022	0.868793	1.53556	NR	NA	Ortholog of S. cerevisiae STB6 A. fumigatus Af293 Afu1g04480 A. niger CBS 513.88 An01g03630 A. oryzae RIB40 AO090003000868 and Aspergillus wentii Aspwe1_0103827;orf_classification=Uncharacterized;Alias=ANIA_00430,ANID_00430
AN0432	6.63708	5.53623	7.0078	-1.10084	1.47157	0.00959586	0.00289721	0.230203	D2	NA	Orthologs have cytochrome-b5 reductase activity acting on NADPH activity and role in cellular response to oxidative stress ergosterol biosynthetic process;orf_classification=Uncharacterized;Alias=ANIA_00432,ANID_00432
AN0433	7.10914	8.29253	7.51109	1.18339	-0.781434	0.0208107	0.0662656	-0.0985055	NR	NA	Orthologs have cell surface cytosol nucleolus localization;orf_classification=Uncharacterized;Alias=ANIA_00433,ANID_00433
AN0434	5.22375	5.05311	4.83549	-0.17064	-0.217625	0.0930924	0.0489929	0.818851	NR	NA	Orthologs have cytosol nucleus localization;orf_classification=Uncharacterized;Alias=ANIA_00434,ANID_00434
AN0435	1.75207	2.15536	1.70679	0.40329	-0.448569	0.562277	0.494133	0.248535	NR	NA	Ortholog of A. nidulans FGSC A4 AN10356 A. fumigatus Af293 Afu1g04510 Afu3g13080 A. niger CBS 513.88 An01g03600 and A. oryzae RIB40 AO090003000870 AO090012000821;orf_classification=Uncharacterized;Alias=ANIA_00435,ANID_00435
AN0436	6.86873	6.26936	6.32278	-0.599374	0.0534196	0.00229684	0.592432	0.894527	NR	NA	Orthologs have cytosol nucleus localization;orf_classification=Uncharacterized;Alias=ANIA_00436,ANID_00436
AN0437	4.05426	4.23736	3.99411	0.183104	-0.243251	0.495924	0.360147	1.16736	NR	NA	Ortholog of A. fumigatus Af293 Afu1g04570 A. niger CBS 513.88 An01g03540 Neosartorya fischeri NRRL 181 NFIA_020180 Aspergillus wentii Aspwe1_0104551 and Aspergillus versicolor Aspve1_0243211;orf_classification=Uncharacterized;Alias=ANIA_00437,ANID_00437
AN0438	6.13725	6.2837	5.60217	0.146453	-0.681528	0.577227	0.0483876	0.362891	NR	NA	Ortholog of A. fumigatus Af293 Afu1g04575 A. niger CBS 513.88 An01g03530 A. oryzae RIB40 AO090003000883 Aspergillus wentii Aspwe1_0025463 and Aspergillus terreus NIH2624 ATET_03750;orf_classification=Uncharacterized;Alias=ANIA_00438,ANID_00438
AN0439	4.21594	4.29018	3.32734	0.074236	-0.962832	0.811076	0.0363994	1.01863	NR	NA	Orthologs have cytosol nucleus localization;orf_classification=Uncharacterized;Alias=ANIA_00439,ANID_00439
AN0440	4.6706	4.91653	4.86485	0.245928	-0.0516826	0.104943	0.672391	1.27262	NR	NA	Subunit of the SAGA transcriptional regulatory complex;orf_classification=Verified;Alias=ANIA_00440,ANID_00440
AN0441	1.8095	3.80592	5.64968	1.99642	1.84376	0.0440302	0.00869016	0.320773	C1	NA	Has domains with predicted zinc ion binding activity;orf_classification=Uncharacterized;Alias=ANIA_00441,ANID_00441
AN0442	4.21981	4.52948	4.02533	0.30967	-0.504153	0.0723071	0.0149435	-0.158429	NR	NA	Orthologs have nucleolus localization;orf_classification=Uncharacterized;Alias=ANIA_00442,ANID_00442
AN0443	6.62345	6.47744	9.14502	-0.146015	2.66758	0.300054	1.15282e-05	0.316146	C1	NA	Putative zinc containing alcohol dehydrogenase protein expressed at decreased levels in a hapX mutant versus wild-type;orf_classification=Uncharacterized;Alias=ANIA_00443,ANID_00443
AN0444	3.93785	4.70841	4.93979	0.770558	0.231374	0.000268821	0.0187801	2.01863	NR	NA	Gene=hulB;Putative HECT ubiquitin ligase;orf_classification=Uncharacterized;Alias=ANIA_00444,ANID_00444
AN0445	7.3464	8.61129	8.05559	1.26489	-0.555703	0.00659176	0.0806291	-0.0634092	A1	NA	Orthologs have RNA binding structural constituent of ribosome activity role in cytoplasmic translation and cytosolic large ribosomal subunit nucleolus localization;orf_classification=Uncharacterized;Alias=ANIA_00445,ANID_00445
AN0446	6.11577	5.5898	5.87921	-0.525973	0.289409	0.000558315	0.00577833	1.80694	NR	NA	Ortholog of A. fumigatus Af293 Afu1g04670 A. niger CBS 513.88 An01g03450 A. oryzae RIB40 AO090003000896 Aspergillus wentii Aspwe1_0105170 and Aspergillus sydowii Aspsy1_0144835;orf_classification=Uncharacterized;Alias=ANIA_00446,ANID_00446
AN0447	6.55527	5.18225	6.4635	-1.37302	1.28126	0.00136221	0.00171216	0.195348	D2	NA	Orthologs have mitochondrion localization;orf_classification=Uncharacterized;Alias=ANIA_00447,ANID_00447
AN0448	3.76719	3.80376	4.31093	0.0365744	0.507171	0.910327	0.134329	0.137504	NR	NA	Ortholog of A. fumigatus Af293 Afu1g04690 A. niger CBS 513.88 An01g03390 A. oryzae RIB40 AO090003000900 Aspergillus wentii Aspwe1_0037393 and Aspergillus sydowii Aspsy1_0055292;orf_classification=Uncharacterized;Alias=ANIA_00448,ANID_00448
AN0449	4.77182	5.16232	4.90586	0.390502	-0.256459	0.185246	0.341424	1.75318	NR	NA	Has domains with predicted GTP binding GTPase activity guanyl-nucleotide exchange factor activity and role in GTP catabolic process regulation of small GTPase mediated signal transduction small GTPase mediated signal transduction;orf_classification=Uncharacterized;Alias=ANIA_00449,ANIA_11736,ANIA_11737,ANID_00449,ANID_11736,ANID_11737
AN0450	3.64229	4.10997	3.7424	0.46768	-0.367568	0.167073	0.234839	1.12035	NR	NA	Orthologs have tRNA binding activity and role in cellular response to cadmium ion detoxification of cadmium ion protein urmylation regulation of cell shape regulation of translational fidelity tRNA wobble position uridine thiolation;orf_classification=Uncharacterized;Alias=ANIA_00450,ANID_00450
AN0451	6.05046	5.16435	4.28876	-0.886105	-0.875591	0.00525418	0.0107671	-0.242977	NR	NA	Putative C-8 sterol isomerase with a predicted role in sterol metabolism;orf_classification=Uncharacterized;Alias=ANIA_00451,ANID_00451
AN0452	2.51287	2.09527	0.754996	-0.417601	-1.34027	0.692131	0.371424	0.800745	NR	NA	Protein with xyloglucan-specific endoglucanase activity involved in degradation of xyloglucans predicted role in cellulose metabolism;orf_classification=Verified;Alias=ANIA_00452,ANID_00452,xgeA
AN0453	3.67161	5.06694	3.38666	1.39533	-1.68028	0.117467	0.0709257	1.10568	NR	NA	Gene=pclA;Putative G1S cyclin physically interacts with nimX expression is transcriptionally regulated by BrlA and AbaA mutants produce abnormal conidiophores with extra layers of phialides;orf_classification=Verified;Alias=ANIA_00453,ANID_00453
AN0454	5.94565	5.76273	5.15991	-0.182927	-0.60282	0.532579	0.0926222	0.959028	NR	NA	Has domains with predicted nucleotide binding activity;orf_classification=Uncharacterized;Alias=ANIA_00454,ANID_00454
AN0456	1.61292	1.53262	-1.34973	-0.080302	-2.88235	0.839336	0.00337272	0.186501	C2	NA	Ortholog of Aspergillus versicolor Aspve1_0078338 and Aspergillus sydowii Aspsy1_0196121;orf_classification=Uncharacterized;Alias=ANIA_00456,ANID_00456
AN0457	4.95479	4.69743	2.79409	-0.257359	-1.90334	0.357326	0.00404462	-0.123434	C2	NA	Protein of unknown function;orf_classification=Uncharacterized;Alias=ANIA_00457,ANID_00457
AN0458	4.61425	4.19875	5.7486	-0.4155	1.54984	0.0438526	0.000210661	0.77484	C1	NA	Ortholog of A. fumigatus Af293 Afu1g04410 A. niger CBS 513.88 An01g03270 A. oryzae RIB40 AO090003000909 Aspergillus wentii Aspwe1_0169404 and Aspergillus sydowii Aspsy1_0143024;orf_classification=Verified;Alias=ANIA_00458,ANID_00458
AN0459	4.13417	4.5512	5.02772	0.417025	0.476522	0.130908	0.0686139	0.980391	NR	NA	Gene=CYP578C1;Putative cytochrome P450;orf_classification=Uncharacterized;Alias=ANIA_00459,ANID_00459
AN0460	1.57262	2.24111	3.87472	0.668494	1.63361	0.0552719	0.000674885	1.02715	C1	NA	Putative F-box protein;orf_classification=Uncharacterized;Alias=ANIA_00460,ANID_00460
AN0461	3.59971	4.27157	4.25695	0.671857	-0.0146118	0.539386	0.98742	0.733788	NR	NA	Ortholog of A. fumigatus Af293 Afu1g04370 A. niger CBS 513.88 An01g03230 A. oryzae RIB40 AO090003000912 Aspergillus wentii Aspwe1_0025386 and Aspergillus sydowii Aspsy1_0055307;orf_classification=Uncharacterized;Alias=ANIA_00461,ANID_00461
AN0462	4.0875	4.0798	4.61561	-0.00769628	0.535803	0.971002	0.044192	2.28363	NR	NA	Gene=secC;Predicted exocyst complex component with similarity to Saccharomyces cerevisiae Sec3p SecC-GFP localizes to the apex of the hyphal tip;orf_classification=Verified;Alias=ANIA_00462,ANID_00462
AN0463	3.5312	3.83841	2.90766	0.307211	-0.930746	0.104736	0.00312059	2.75617	NR	NA	Predicted Rac guanine nucleotide exchange factor Rac GEF;orf_classification=Uncharacterized;Alias=ANIA_00463,ANID_00463
AN0464	4.25335	4.34768	4.33137	0.0943241	-0.0163098	0.769428	0.956969	0.331132	NR	NA	Has domains with predicted hydrolase activity;orf_classification=Uncharacterized;Alias=ANIA_00464,ANID_00464
AN0465	7.05028	8.19471	7.45022	1.14443	-0.744489	0.00153543	0.00692527	-0.152003	A1	NA	Ortholog of S. cerevisiae RPS8A and RPS8B palA-dependent expression independent of pH;orf_classification=Uncharacterized;Alias=ANIA_00465,ANID_00465
AN0466	3.13299	2.87472	5.69329	-0.258267	2.81857	0.555143	0.000686603	0.254594	C1	NA	Ortholog of A. fumigatus Af293 Afu1g04315 A. oryzae RIB40 AO090003000918 Aspergillus wentii Aspwe1_0037360 and Aspergillus sydowii Aspsy1_0041113;orf_classification=Uncharacterized;Alias=ANIA_00466,ANID_00466
AN0467	7.95888	6.99224	7.64352	-0.966648	0.651283	0.00147972	0.00677239	-0.0499049	NR	NA	Ortholog of A. nidulans FGSC A4 AN0468 A. fumigatus Af293 Afu1g01350 Afu1g04310 A. niger CBS 513.88 An12g10460 and Aspergillus wentii Aspwe1_0169394;orf_classification=Uncharacterized;Alias=ANIA_00467,ANID_00467
AN0468	7.83415	6.72392	7.69423	-1.11023	0.97031	0.0195883	0.0297928	-0.261881	NR	NA	Ortholog of A. nidulans FGSC A4 AN0467 A. fumigatus Af293 Afu1g01350 Afu1g04310 A. niger CBS 513.88 An12g10460 and Aspergillus wentii Aspwe1_0169394;orf_classification=Uncharacterized;Alias=ANIA_00468,ANID_00468
AN0469	4.10907	4.21563	3.60785	0.10656	-0.607783	0.533129	0.017518	1.8512	NR	NA	Orthologs have role in cellular response to arsenic-containing substance and endoplasmic reticulum plasma membrane localization;orf_classification=Uncharacterized;Alias=ANIA_00469,ANID_00469,Pho87
AN0470	5.47675	5.62	5.96743	0.143251	0.347424	0.729632	0.389898	0.535058	NR	NA	Has domains with predicted structural constituent of ribosome activity role in translation and ribosome localization;orf_classification=Uncharacterized;Alias=ANIA_00470,ANID_00470
AN0471	5.35656	4.72946	4.30923	-0.627099	-0.420235	0.0176132	0.0749238	0.799916	NR	NA	Gene=vcxA;Putative vacuolar H-Ca2- exchanger;orf_classification=Uncharacterized;Alias=ANIA_00471,ANID_00471
AN0472	5.85219	5.51289	5.35893	-0.339301	-0.153967	0.0496018	0.283905	1.64247	NR	NA	Gene=engA;Putative 1-3-beta-glucosidase with a role in carbon starvation-induced autolytic cell wall degradation;orf_classification=Uncharacterized;Alias=ANIA_00472,ANID_00472
AN0473	3.4037	2.90298	1.04004	-0.500716	-1.86294	0.247923	0.0250178	0.813935	NR	NA	Has domains with predicted role in transmembrane transport and integral to membrane localization;orf_classification=Uncharacterized;Alias=ANIA_00473,ANID_00473
AN0474	9.05419	9.31821	4.39688	0.26402	-4.92132	0.59921	0.00153872	0.209141	C2	NA	Has domains with predicted role in nucleoside metabolic process;orf_classification=Uncharacterized;Alias=ANIA_00474,ANID_00474
AN0475	3.37379	3.4647	4.6135	0.0909159	1.1488	0.880753	0.0764012	1.64662	NR	NA	Putative ortholog of S. cerevisiae Utp14p expression reduced after exposure to farnesol;orf_classification=Uncharacterized;Alias=ANIA_00475,ANID_00475
AN0476	5.11275	5.04013	4.97623	-0.072627	-0.0638931	0.526538	0.566299	-0.195946	NR	NA	Orthologs have mitochondrion localization;orf_classification=Uncharacterized;Alias=ANIA_00476,ANID_00476
AN0477	-1.73479	-4.81193	-4.29133	-3.07714	0.520602	0.0472861	0.683306	0.457332	NR	NA	Has domains with predicted homogentisate 1-2-dioxygenase activity and role in L-phenylalanine catabolic process oxidation-reduction process tyrosine metabolic process;orf_classification=Uncharacterized;Alias=ANIA_00477,ANID_00477
AN0478	-5.01338	-4.87962	-4.74922	0.133757	0.130403	0.770037	0.77428	-0.483985	NR	NA	Protein of unknown function;orf_classification=Uncharacterized;Alias=ANIA_00478,ANID_00478
AN0479	-4.48493	-2.3274	-0.790698	2.15753	1.5367	0.206167	0.284101	0.630405	NR	NA	Gene=bglO;Putative beta-glucosidase with a predicted role in polysaccharide degradation;orf_classification=Uncharacterized;Alias=ANIA_00479,ANID_00479
AN0480	4.00756	4.64446	4.32445	0.6369	-0.320013	0.0339833	0.158251	-0.0439433	NR	NA	Protein of unknown function;orf_classification=Uncharacterized;Alias=ANIA_00480,ANID_00480
AN0481	3.86965	4.84708	3.51193	0.977429	-1.33515	0.0389899	0.0143262	1.73985	NR	NA	Protein of unknown function;orf_classification=Uncharacterized;Alias=ANIA_00481,ANID_00481
AN0482	1.84895	2.76301	-1.61876	0.91406	-4.38178	0.0702306	0.00377008	1.88479	C2	NA	Putative ubiquitin-conjugating enzyme transcript repressed by nitrate;orf_classification=Uncharacterized;Alias=ANIA_00482,ANID_00482
AN0483	6.05186	5.28129	6.40468	-0.770566	1.12339	0.0817992	0.022354	-0.708396	NR	NA	Ortholog of Neosartorya fischeri NRRL 181 NFIA_058180 Aspergillus versicolor Aspve1_0158177 Aspergillus clavatus NRRL 1 ACLA_085420 and Aspergillus zonatus Aspzo1_0018005;orf_classification=Uncharacterized;Alias=ANIA_00483,ANID_00483
AN0484	4.67691	5.29533	4.32656	0.618423	-0.968769	0.250633	0.105016	0.465713	NR	NA	Has domains with predicted glycerophosphodiester phosphodiesterase activity and role in glycerol metabolic process lipid metabolic process;orf_classification=Uncharacterized;Alias=ANIA_00484,ANID_00484
AN0485	2.34445	2.83113	3.1413	0.486676	0.310177	0.2628	0.389366	0.889084	NR	NA	Ortholog of A. nidulans FGSC A4 AN3709 A. fumigatus Af293 Afu4g13930 Afu6g12690 A. niger CBS 513.88 An06g01900 An01g14510 and A. oryzae RIB40 AO090023000254 AO090003001584;orf_classification=Uncharacterized;Alias=ANIA_00485,ANID_00485
AN0486	3.99542	3.96033	3.51344	-0.0350918	-0.446893	0.82108	0.037049	1.47041	NR	NA	Has domains with predicted DNA binding zinc ion binding activity role in transcription DNA-templated and nucleus localization;orf_classification=Uncharacterized;Alias=ANIA_00486,ANID_00486
AN0487	1.49605	2.19477	-0.211233	0.698714	-2.406	0.437071	0.0764132	1.40871	NR	NA	Has domains with predicted transferase activity transferring hexosyl groups activity and role in lipid glycosylation;orf_classification=Uncharacterized;Alias=ANIA_00487,ANID_00487
AN0489	-6.09954	-5.96578	-5.83538	0.133757	0.130403	0.770037	0.77428	0.602172	NR	NA	Has domains with predicted role in transmembrane transport and integral to membrane localization;orf_classification=Uncharacterized;Alias=ANIA_00489,ANID_00489
AN0490	3.91326	4.67358	4.47986	0.760321	-0.193721	0.167941	0.658308	0.927517	NR	NA	Putative CTP synthase with a predicted role in pyrimidine metabolism;orf_classification=Uncharacterized;Alias=ANIA_00490,ANID_00490
AN0492	-3.11465	-2.70478	-1.33345	0.409872	1.37133	0.871086	0.567699	-1.24127	NR	NA	Ortholog of Aspergillus versicolor Aspve1_0078373 and Aspergillus sydowii Aspsy1_0041144;orf_classification=Uncharacterized;Alias=ANIA_00492,ANID_00492
AN0493	2.01807	3.72049	5.32248	1.70242	1.60199	0.175593	0.0574148	-0.8863	NR	NA	PalA-dependent expression independent of pH;orf_classification=Uncharacterized;Alias=ANIA_00493,ANID_00493
AN0494	4.32754	4.60422	4.28097	0.276679	-0.323247	0.278706	0.204833	0.669934	NR	NA	Gene=cbhB;Protein with cellulose 1-4-beta-cellobiosidase activity involved in degradation of glucans;orf_classification=Verified;Alias=ANIA_00494,ANID_00494
AN0495	5.26121	6.24935	4.97133	0.988147	-1.27802	0.00244342	0.000856361	0.187768	C2	NA	Has domains with predicted amino acid binding formyltetrahydrofolate deformylase activity hydroxymethyl- formyl- and related transferase activity and role in de novo IMP biosynthetic process;orf_classification=Uncharacterized;Alias=ANIA_00495,ANID_00495
AN0497	4.92671	6.09072	0.812298	1.16401	-5.27843	0.00163679	8.49526e-05	0.824564	D1	NA	Has domains with predicted role in transmembrane transport and integral to membrane localization;orf_classification=Uncharacterized;Alias=ANIA_00497,ANID_00497
AN0498	-0.63589	-0.524363	0.83916	0.111527	1.36352	0.929021	0.23843	0.709291	NR	NA	Has domains with predicted role in transmembrane transport and integral to membrane localization;orf_classification=Uncharacterized;Alias=ANIA_00498,ANID_00498
AN0499	-4.92819	-2.90871	-4.66403	2.01948	-1.75532	0.192748	0.243467	-0.56918	NR	NA	Has domains with predicted chitin binding activity role in chitin metabolic process and extracellular region localization;orf_classification=Uncharacterized;Alias=ANIA_00499,ANID_00499
AN0500	-1.25186	1.73935	-0.147804	2.9912	-1.88715	0.245083	0.392977	0.635058	NR	NA	Ortholog of Aspergillus versicolor Aspve1_0078379 and Aspergillus sydowii Aspsy1_0145253;orf_classification=Uncharacterized;Alias=ANIA_00500,ANID_00500
AN0501	-6.18532	-6.05157	-5.92116	0.133757	0.130403	0.770037	0.77428	0.687956	NR	NA	Has domains with predicted transmembrane transporter activity role in transmembrane transport and integral to membrane localization;orf_classification=Uncharacterized;Alias=ANIA_00501,ANID_00501
AN0502	3.38692	4.33419	3.7771	0.947267	-0.55709	0.0904197	0.228349	1.53506	NR	NA	Putative ortholog of S. cerevisiae Tyw1p with a predicted role in wybutosine biosynthesis expression reduced after exposure to farnesol;orf_classification=Uncharacterized;Alias=ANIA_00502,ANID_00502
AN0504	4.72409	5.1291	4.50183	0.405014	-0.627277	0.160951	0.0535733	0.615416	NR	NA	Gene=sitA;Protein phosphatase reduced growth on AVICEL medium and reduced eglA and eglB expression;orf_classification=Uncharacterized;Alias=ANIA_00504,ANID_00504
AN0505	3.91491	4.28214	4.80173	0.367231	0.519588	0.456384	0.250998	1.02715	NR	NA	Has domains with predicted nucleic acid binding nucleotide binding activity;orf_classification=Uncharacterized;Alias=ANIA_00505,ANID_00505
AN0506	2.44571	2.91558	3.23584	0.46987	0.320261	0.453626	0.543814	0.147958	NR	NA	Protein of unknown function;orf_classification=Uncharacterized;Alias=ANIA_00506,ANID_00506
AN0507	1.87755	2.20345	1.33074	0.32591	-0.872714	0.244551	0.0235897	1.49416	NR	NA	Has domains with predicted DNA binding sequence-specific DNA binding RNA polymerase II transcription factor activity zinc ion binding activity and role in regulation of transcription DNA-dependent transcription DNA-templated;orf_classification=Uncharacterized;Alias=ANIA_00507,ANID_00507
AN0508	-5.03739	-4.77323	-4.77323	0.26416	1.77636e-15	0.560525	1	-0.459973	NR	NA	Protein of unknown function;orf_classification=Uncharacterized;Alias=ANIA_00508,ANID_00508
AN0509	-6.79584	-7.38377	-7.38377	-0.58793	1.77636e-15	0.452703	1	2.15056	NR	NA	Putative chitinase glycoside hydrolase family 18 GH18 protein with a predicted role in chitin hydrolysis;orf_classification=Uncharacterized;Alias=ANIA_00509,ANID_00509
AN0510	-2.99152	-3.44375	-5.06508	-0.452234	-1.62133	0.741458	0.294153	-0.168123	NR	NA	Predicted glycosylphosphatidylinositol GPI-anchored protein;orf_classification=Uncharacterized;Alias=ANIA_00510,ANID_00510
AN0511	-5.14076	-4.8766	-4.8766	0.26416	1.77636e-15	0.560525	1	-0.356606	NR	NA	Has domains with predicted role in cell wall macromolecule catabolic process;orf_classification=Uncharacterized;Alias=ANIA_00511,ANID_00511
AN0512	-2.04563	-0.964855	-1.92362	1.08078	-0.958764	0.705525	0.732435	-0.0573917	NR	NA	Protein of unknown function;orf_classification=Uncharacterized;Alias=ANIA_00512,ANID_00512
AN0515	-4.96412	-4.25334	-4.69996	0.710786	-0.446625	0.242047	0.436152	-0.533242	NR	NA	Protein of unknown function;orf_classification=Uncharacterized;Alias=ANIA_00515,ANID_00515
AN0517	-1.58911	-2.14647	-2.23911	-0.557359	-0.092641	0.478765	0.905123	2.41088	NR	NA	Putative chitinase glycoside hydrolase family 18 GH18 protein with a predicted role in chitin hydrolysis;orf_classification=Uncharacterized;Alias=ANIA_00517,ANID_00517
AN0518	0.528303	1.3659	2.19226	0.837598	0.826359	0.344719	0.248628	-0.0892673	NR	NA	Ortholog of A. nidulans FGSC A4 AN6482 A. fumigatus Af293 Afu1g15540 A. niger CBS 513.88 An12g09790 A. oryzae RIB40 AO090011000265 and Neosartorya fischeri NRRL 181 NFIA_009780;orf_classification=Uncharacterized;Alias=ANIA_00518,ANID_00518
AN0519	-4.74347	-4.25075	-4.47931	0.49272	-0.22856	0.328956	0.632582	-0.753896	NR	NA	Protein of unknown function;orf_classification=Uncharacterized;Alias=ANIA_00519,ANID_00519
AN0520	-5.39267	-4.93942	-5.12851	0.453248	-0.189088	0.356087	0.685182	-0.104697	NR	NA	Has domains with predicted UDP-N-acetylmuramate dehydrogenase activity flavin adenine dinucleotide binding activity and role in oxidation-reduction process;orf_classification=Uncharacterized;Alias=ANIA_00520,ANID_00520
AN0521	-5.19336	-5.0596	-4.9292	0.133757	0.130403	0.770037	0.77428	-0.304006	NR	NA	Has domains with predicted nucleotide binding oxidoreductase activity and role in metabolic process;orf_classification=Uncharacterized;Alias=ANIA_00521,ANID_00521
AN0522	-1.80836	-3.79943	-3.98852	-1.99107	-0.189088	0.0705156	0.838558	-1.24469	NR	NA	Protein of unknown function;orf_classification=Uncharacterized;Alias=ANIA_00522,ANID_00522
AN0523	-6.17041	-5.24412	-2.40664	0.926292	2.83748	0.49733	0.0522569	2.89239	NR	pkdA cluster	Gene=pkdA;Putative polyketide synthase involved in secondary metabolite production;orf_classification=Verified;Alias=ANIA_00523,ANID_00523
AN0524	-5.43094	-5.16678	-2.16037	0.26416	3.00641	0.925518	0.278577	-0.0664274	NR	pkdA cluster	Has domains with predicted nucleotide binding activity;orf_classification=Verified;Alias=ANIA_00524,ANID_00524
AN0525	-4.55546	-4.66274	-2.37816	-0.107285	2.28459	0.960077	0.288172	-0.341903	NR	pkdA cluster	Has domains with predicted nucleotide binding oxidoreductase activity;orf_classification=Verified;Alias=ANIA_00525,ANID_00525
AN0526	-5.49158	-5.35783	-2.47623	0.133757	2.8816	0.954629	0.2272	-0.00578235	NR	pkdA cluster	Has domains with predicted iron ion binding oxidoreductase activity acting on paired donors with incorporation or reduction of molecular oxygen and 2-oxoglutarate as one donor more;orf_classification=Verified;Alias=ANIA_00526,ANID_00526
AN0527	-3.88031	-3.61615	1.92406	0.26416	5.54021	0.560882	6.63027e-05	-1.61706	C1	pkdA cluster	Ortholog of A. oryzae RIB40 AO090001000396 and Aspergillus flavus NRRL 3357 AFL2T_09050;orf_classification=Uncharacterized;Alias=ANIA_00527,ANID_00527
AN0528	-6.16276	-5.8986	6.89392	0.26416	12.7925	0.724683	8.23259e-06	0.665393	C1	pkdA cluster	Has domains with predicted role in transmembrane transport and integral to membrane localization;orf_classification=Uncharacterized;Alias=ANIA_00528,ANID_00528
AN0529	-3.11841	-3.22636	5.09886	-0.107947	8.32521	0.963423	0.00550892	-0.0877334	C1	pkdA cluster	Ortholog of A. nidulans FGSC A4 AN7899dbaE AN9159 AN2031 AN1032afoC A. fumigatus Af293 Afu8g00910 and A. niger CBS 513.88 An03g01180 An09g01790 An03g01810;orf_classification=Uncharacterized;Alias=ANIA_00529,ANID_00529
AN0530	-5.95049	-4.56124	-0.852736	1.38925	3.70851	0.407526	0.0439264	0.453122	NR	pkdA cluster	Has domains with predicted oxidoreductase activity and role in metabolic process;orf_classification=Uncharacterized;Alias=ANIA_00530,ANID_00530
AN0531	-0.791061	-0.814462	8.48403	-0.0234013	9.2985	0.974605	3.02177e-05	-0.668868	C1	pkdA cluster	Protein of unknown function;orf_classification=Uncharacterized;Alias=ANIA_00531,ANID_00531
AN0532	-1.90586	0.376093	4.00911	2.28195	3.63302	0.0256888	0.000924162	0.344828	C1	pkdA cluster	Predicted DDE1 transposon-related ORF;orf_classification=Uncharacterized;Alias=ANIA_00532,ANID_00532
AN0533	-5.34445	-5.96556	-4.02105	-0.621109	1.9445	0.762085	0.344299	0.921436	NR	pkdA cluster	Putative transcription factor predicted role in secondary metabolite production;orf_classification=Uncharacterized;Alias=ANIA_00533,ANID_00533
AN0534	-4.69145	-4.5577	-4.42729	0.133757	0.130403	0.770037	0.77428	-0.805913	NR	NA	Has domains with predicted GTP binding GTPase activity;orf_classification=Uncharacterized;Alias=ANIA_00534,ANID_00534
AN0535	2.15492	3.52211	3.57163	1.36719	0.0495208	0.185567	0.941774	-0.590745	NR	NA	Protein of unknown function;orf_classification=Uncharacterized;Alias=ANIA_00535,ANID_00535
AN0536	0.912538	2.36886	-3.28423	1.45632	-5.65309	0.200459	0.00629669	-1.94898	C2	NA	Predicted gypsy transposon-related ORF;orf_classification=Uncharacterized;Alias=ANIA_00536,ANID_00536
AN0537	4.06557	4.15928	3.86029	0.0937101	-0.298996	0.762372	0.354775	-1.43051	NR	NA	Has domains with predicted nucleic acid binding activity;orf_classification=Uncharacterized;Alias=ANIA_00537,ANID_00537
AN0538	3.59846	4.07617	3.2991	0.477717	-0.777073	0.366247	0.165358	-1.36959	NR	NA	Protein of unknown function;orf_classification=Uncharacterized;Alias=ANIA_00538,ANID_00538
AN0539	3.78598	5.04191	3.87522	1.25594	-1.16669	0.0715748	0.0766439	2.02503	NR	NA	Ortholog of Aspergillus kawachii Aspka1_0181433 and Aspergillus acidus Aspfo1_0142555;orf_classification=Uncharacterized;Alias=ANIA_00539,ANID_00539
AN0540	3.34365	3.64431	3.63734	0.300662	-0.00697273	0.133733	0.964581	-0.086201	NR	NA	Ortholog of Neosartorya fischeri NRRL 181 NFIA_056010 Aspergillus versicolor Aspve1_0065547 and Aspergillus sydowii Aspsy1_0048566 Aspsy1_0081349;orf_classification=Uncharacterized;Alias=ANIA_00540,ANID_00540
AN0541	-7.81612	-4.39067	-1.41666	3.42545	2.974	0.00106584	0.000682424	2.31875	B1	NA	Putative chitinase glycoside hydrolase family 18 GH18 protein with a predicted role in chitin hydrolysis;orf_classification=Uncharacterized;Alias=ANIA_00541,ANID_00541
AN0542	-6.2137	-6.07994	-5.94954	0.133757	0.130403	0.770037	0.77428	0.716332	NR	NA	Has domains with predicted role in cell wall macromolecule catabolic process;orf_classification=Uncharacterized;Alias=ANIA_00542,ANID_00542
AN0543	-6.10428	-5.84012	-3.79529	0.26416	2.04484	0.885138	0.269674	0.606916	NR	NA	Has domains with predicted role in cell wall macromolecule catabolic process;orf_classification=Uncharacterized;Alias=ANIA_00543,ANID_00543
AN0544	-4.54839	-4.41463	-4.28423	0.133757	0.130403	0.770037	0.77428	-0.948976	NR	NA	Protein of unknown function;orf_classification=Uncharacterized;Alias=ANIA_00544,ANID_00544
AN0545	-4.24239	-4.10863	-3.97823	0.133757	0.130403	0.770037	0.77428	-1.25498	NR	NA	Protein of unknown function;orf_classification=Uncharacterized;Alias=ANIA_00545,ANID_00545
AN0546	-2.37293	0.859065	-4.32812	3.232	-5.18718	0.0204896	0.0046642	-0.905088	C2	NA	Protein of unknown function;orf_classification=Uncharacterized;Alias=ANIA_00546,ANID_00546
AN0547	-5.65441	-5.39025	-5.39025	0.26416	1.77636e-15	0.560525	1	0.157044	NR	NA	Has domains with predicted role in transmembrane transport and integral to membrane localization;orf_classification=Uncharacterized;Alias=ANIA_00547,ANID_00547
AN0548	-2.36802	-3.84824	-4.72685	-1.48023	-0.87861	0.490274	0.693468	-0.506353	NR	NA	Ortholog of Aspergillus brasiliensis Aspbr1_0045481 and Aspergillus terreus NIH2624 ATET_08579;orf_classification=Uncharacterized;Alias=ANIA_00548,ANID_00548
AN0549	-0.41525	-1.67401	-3.57222	-1.25876	-1.89821	0.540502	0.445463	1.83875	NR	NA	Putative chitinase glycoside hydrolase family 18 GH18 protein with a predicted role in chitin hydrolysis;orf_classification=Uncharacterized;Alias=ANIA_00549,ANID_00549
AN0550	-2.89291	-5.68638	-4.42739	-2.79347	1.25899	0.301841	0.634554	2.07451	NR	NA	Putative glucan 1-3-beta-glucosidase with a predicted role in glucan metabolism;orf_classification=Uncharacterized;Alias=ANIA_00550,ANID_00550
AN0551	2.55721	1.39391	0.916279	-1.1633	-0.477629	0.145502	0.563661	0.799916	NR	NA	Putative mannosyl-oligosaccharide 1-2-alpha-mannosidase with a predicted role in mannose polymer metabolism;orf_classification=Uncharacterized;Alias=ANIA_00551,ANID_00551
AN0553	6.43118	4.99291	6.73175	-1.43827	1.73884	0.000159298	6.32948e-05	-0.187707	D2	NA	Protein of unknown function;orf_classification=Uncharacterized;Alias=ANIA_00553,ANID_00553
AN0554	7.93163	7.91067	7.92833	-0.020953	0.0176536	0.909042	0.92259	0.862352	NR	NA	Gene=aldA;Aldehyde dehydrogenase possible roles in beta-alanine acetate acetaldehyde and ethanol metabolism methylglyoxal bypass penicillin biosynthesis menadione stress-decreased carbon starvation autophagy-induced hypoxia upregulated;orf_classification=Verified;Alias=ANIA_00554,ANID_00554
AN0556	2.40155	2.6408	2.62736	0.239248	-0.013446	0.641329	0.976709	1.23266	NR	NA	Gene=mreA;Putative DNA repair protein plays a role in the mitotic checkpoint in response to DNA damaging agents transcript induced in response to DNA damaging agents required for normal meiosis and ascospore viability;orf_classification=Verified;Alias=ANIA_00556,ANID_00556
AN0557	5.86003	5.83275	6.71981	-0.0272799	0.887062	0.676753	7.52472e-05	1.89181	NR	NA	Putative F-box protein;orf_classification=Uncharacterized;Alias=ANIA_00557,ANID_00557
AN0558	8.73863	8.7403	7.44341	0.00167822	-1.29689	0.989067	0.000295547	0.847997	C2	NA	Gene=gelB;Putative 1-3-beta-transglycosidase with a predicted role in glucan processing predicted glycosyl phosphatidylinositol GPI-anchor;orf_classification=Uncharacterized;Alias=ANIA_00558,ANID_00558
AN0559	5.61481	5.66114	5.75819	0.0463289	0.0970441	0.855908	0.693641	0.16092	NR	NA	Orthologs have mitochondrion targeting sequence binding protein channel activity;orf_classification=Uncharacterized;Alias=ANIA_00559,ANID_00559
AN0560	4.57186	4.56692	4.25959	-0.00493377	-0.307338	0.975652	0.109929	1.2228	NR	NA	Orthologs have role in Golgi to plasma membrane transport exocyst assembly exocyst localization spliceosomal complex assembly;orf_classification=Uncharacterized;Alias=ANIA_00560,ANID_00560
AN0561	1.90127	1.81247	1.66182	-0.0888084	-0.150644	0.773639	0.623006	1.4049	NR	NA	Orthologs have mitochondrion localization;orf_classification=Uncharacterized;Alias=ANIA_00561,ANID_00561
AN0562	2.75397	3.91849	2.3122	1.16451	-1.60628	0.0356243	0.0141994	0.784085	NR	NA	Has domains with predicted catalytic activity and role in metabolic process;orf_classification=Uncharacterized;Alias=ANIA_00562,ANID_00562
AN0563	-3.13486	-4.56124	-5.43985	-1.42638	-0.87861	0.515323	0.701167	0.206643	NR	NA	Has domains with predicted hydrolase activity and role in metabolic process;orf_classification=Uncharacterized;Alias=ANIA_00563,ANID_00563
AN0564	1.7395	2.03407	2.17487	0.294572	0.140795	0.405276	0.648086	0.928276	NR	NA	Has domains with predicted acid phosphatase activity;orf_classification=Uncharacterized;Alias=ANIA_00564,ANID_00564
AN0565	1.34578	2.02789	3.02712	0.682102	0.999237	0.450445	0.19516	2.85818	NR	NA	Gene=pyrABCN;Multifunctional enzyme with carbamoyl-phosphate synthase CPSase and aspartate carbamoyltransferase ATCase activities that catalyze the first two steps in pyrimidine biosynthesis;orf_classification=Verified;Alias=ANIA_00565,ANID_00565
AN0566	3.34066	3.42816	2.9602	0.0874997	-0.46796	0.815327	0.252611	1.81558	NR	NA	Gene=trp2;Transient receptor potential Ca2- channel family protein;orf_classification=Uncharacterized;Alias=ANIA_00566,ANID_00566
AN0567	-0.119155	0.488331	0.132921	0.607486	-0.35541	0.147781	0.323343	1.12895	NR	NA	Putative alcohol oxidase with a predicted role in glycerol metabolism;orf_classification=Verified;Alias=ANIA_00567,ANID_00567
AN0568	3.82702	3.93881	3.52651	0.111789	-0.412296	0.558492	0.0756508	1.49006	NR	NA	Orthologs have role in conidiophore development and filamentous growth of a population of unicellular organisms in response to biotic stimulus more;orf_classification=Uncharacterized;Alias=ANIA_00568,ANID_00568
AN0569	3.64207	3.53549	3.77109	-0.106588	0.235601	0.695967	0.384222	1.4489	NR	NA	Ortholog of A. niger CBS 513.88 An08g07480 Aspergillus tubingensis Asptu1_0026628 Aspergillus brasiliensis Aspbr1_0504530 and Aspergillus kawachii Aspka1_0173250;orf_classification=Uncharacterized;Alias=ANIA_00569,ANID_00569
AN0570	7.2295	8.35305	7.69078	1.12355	-0.66227	0.000992697	0.00659897	-0.327348	A1	NA	Orthologs have RNA binding structural constituent of ribosome activity role in cytoplasmic translation and cytosolic large ribosomal subunit nucleolus localization;orf_classification=Uncharacterized;Alias=ANIA_00570,ANID_00570
AN0571	6.66726	5.9391	6.4711	-0.728159	0.532001	0.026285	0.0661342	0.215368	NR	NA	Orthologs have cell septum fungal-type vacuole late endosome plasma membrane localization;orf_classification=Uncharacterized;Alias=ANIA_00571,ANID_00571
AN0572	1.44189	1.63942	1.68069	0.197529	0.0412743	0.374405	0.8317	1.24367	NR	NA	Ortholog of A. fumigatus Af293 Afu6g11290 A. niger CBS 513.88 An08g07465 Aspergillus wentii Aspwe1_0027109 and Aspergillus sydowii Aspsy1_0086207;orf_classification=Uncharacterized;Alias=ANIA_00572,ANID_00572
AN0573	5.572	4.2895	4.95816	-1.28251	0.668659	0.00300464	0.0319503	1.99964	A2	NA	Has domains with predicted Rab GTPase activator activity role in regulation of Rab GTPase activity and intracellular localization;orf_classification=Uncharacterized;Alias=ANIA_00573,ANID_00573
AN0574	3.77632	3.90205	3.95669	0.125734	0.0546399	0.562622	0.783218	0.168642	NR	NA	Orthologs have glyoxysome localization;orf_classification=Uncharacterized;Alias=ANIA_00574,ANID_00574
AN0575	6.55002	6.86874	5.48147	0.318719	-1.38727	0.0608997	0.00031917	1.87303	C2	NA	Ortholog of A. fumigatus Af293 Afu6g11200 A. oryzae RIB40 AO090023000494 Aspergillus wentii Aspwe1_0108297 Aspergillus sydowii Aspsy1_0144497 and Aspergillus terreus NIH2624 ATET_05047;orf_classification=Uncharacterized;Alias=ANIA_00575,ANID_00575
AN0576	3.87815	3.66363	3.76967	-0.214522	0.106046	0.107794	0.361327	2.31208	NR	NA	Gene=vps15;Protein serinethreonine kinase mutants are inviable forming only microcolonies;orf_classification=Uncharacterized;Alias=ANIA_00576,ANID_00576
AN0577	3.2185	3.47439	-0.297536	0.255885	-3.77192	0.866419	0.173101	-0.597278	NR	NA	Protein of unknown function;orf_classification=Uncharacterized;Alias=ANIA_00577,ANID_00577
AN0578	3.49896	3.7122	3.28312	0.213235	-0.429075	0.326553	0.0814775	0.874207	NR	NA	Has domains with predicted nucleic acid binding zinc ion binding activity and intracellular localization;orf_classification=Uncharacterized;Alias=ANIA_00578,ANID_00578
AN0579	5.51104	5.91706	5.73221	0.406016	-0.184853	0.189073	0.49184	0.0621217	NR	NA	Putative isopentenyl-diphosphate delta-isomerase with a predicted role in sterol metabolism;orf_classification=Uncharacterized;Alias=ANIA_00579,ANID_00579,idiA
AN0580	4.30874	4.48954	4.60552	0.180799	0.115985	0.682755	0.772605	-0.354759	NR	NA	Ortholog of A. fumigatus Af293 Afu6g11150 A. niger CBS 513.88 An08g07580 A. oryzae RIB40 AO090023000501 Aspergillus wentii Aspwe1_0027096 and Aspergillus sydowii Aspsy1_0055387;orf_classification=Uncharacterized;Alias=ANIA_00580,ANID_00580
AN0581	4.0432	4.80571	5.07181	0.762506	0.266098	0.057056	0.352562	1.14405	NR	NA	Orthologs have role in S-adenosylmethionine biosynthetic process and fungal-type vacuole membrane localization;orf_classification=Uncharacterized;Alias=ANIA_00581,ANID_00581
AN0582	4.16495	4.50649	3.58323	0.341541	-0.923267	0.280238	0.0312472	0.0593553	NR	NA	Orthologs have double-stranded DNA binding sequence-specific DNA binding single-stranded DNA binding activity;orf_classification=Uncharacterized;Alias=ANIA_00582,ANID_00582
AN0583	1.56116	2.90336	2.80557	1.3422	-0.0977971	0.108622	0.856537	1.56071	NR	NA	Putative ATP-dependent RNA helicase ortholog of S. cerevisiae Dbp10p expression reduced after exposure to farnesol;orf_classification=Uncharacterized;Alias=ANIA_00583,ANID_00583
AN0584	2.42964	1.75833	-0.975658	-0.671315	-2.73398	0.67111	0.183998	-1.50635	NR	NA	Protein of unknown function;orf_classification=Uncharacterized;Alias=ANIA_00584,ANID_00584
AN0585	4.31188	4.84603	2.19917	0.534152	-2.64686	0.0341319	0.000261673	1.27202	C2	NA	Has domains with predicted sequence-specific DNA binding RNA polymerase II transcription factor activity zinc ion binding activity role in regulation of transcription DNA-dependent and nucleus localization;orf_classification=Uncharacterized;Alias=ANIA_00585,ANID_00585
AN0586	-5.85633	-3.05632	-5.91578	2.8	-2.85946	0.193984	0.184577	0.682573	NR	NA	Protein of unknown function;orf_classification=Uncharacterized;Alias=ANIA_00586,ANID_00586
AN0587	-4.45187	-5.78622	-5.08437	-1.33435	0.70185	0.414843	0.66098	0.78157	NR	NA	Putative Hsp70 family chaperone transcript is induced by nitrate;orf_classification=Uncharacterized;Alias=ANIA_00587,ANID_00587
AN0588	-4.97292	-5.59403	-3.73492	-0.621109	1.85911	0.738399	0.323966	0.549916	NR	NA	Protein of unknown function;orf_classification=Uncharacterized;Alias=ANIA_00588,ANID_00588
AN0589	2.64159	3.16976	3.95802	0.528172	0.788252	0.231991	0.0590552	1.34653	NR	NA	Putative ATP-dependent RNA helicase with a predicted role in rRNA processing ortholog of S. cerevisiae Hca4p expression reduced after exposure to farnesol;orf_classification=Uncharacterized;Alias=ANIA_00589,ANID_00589
AN0590	3.82071	3.99534	4.18822	0.174625	0.192879	0.658476	0.592367	0.244887	NR	NA	Orthologs have nucleus localization;orf_classification=Uncharacterized;Alias=ANIA_00590,ANID_00590
AN0591	4.63815	4.50147	5.04765	-0.136682	0.546187	0.636588	0.0900445	0.540027	NR	NA	Orthologs have cytosol nucleus localization;orf_classification=Uncharacterized;Alias=ANIA_00591,ANID_00591
AN0592	1.78312	1.55923	1.77661	-0.223888	0.217372	0.447273	0.440057	0.864731	NR	NA	Has domains with predicted nucleic acid binding nucleotide binding activity;orf_classification=Uncharacterized;Alias=ANIA_00592,ANID_00592
AN0593	5.11044	5.46664	3.10195	0.356199	-2.36469	0.477226	0.015506	0.575312	NR	NA	Putative dehydrogenase expression reduced after exposure to farnesol;orf_classification=Uncharacterized;Alias=ANIA_00593,ANID_00593
AN0594	3.78462	3.7461	3.36093	-0.0385126	-0.385171	0.838518	0.0938721	3.04072	NR	NA	Orthologs have role in actin filament reorganization involved in cell cycle budding cell apical bud growth cell morphogenesis cellular response to biotic stimulus and cellular response to drug more;orf_classification=Uncharacterized;Alias=ANIA_00594,ANID_00594
AN0595	7.48343	6.91003	6.97631	-0.573395	0.0662739	0.0305161	0.731324	1.41359	NR	NA	Putative NADPH-cytochrome P450 reductase with a predicted role in energy metabolism;orf_classification=Uncharacterized;Alias=ANIA_00595,ANID_00595
AN0596	4.14944	4.16333	4.34014	0.0138985	0.176811	0.933868	0.303769	1.90034	NR	NA	Gene=ddbA;Putative DNA damage binding protein involved in the DNA damage response homolog of human DDB1 NeddH-associated protein;orf_classification=Verified;Alias=ANIA_00596,ANID_00596
AN0597	4.52675	4.95758	6.16052	0.430832	1.20294	0.164998	0.00386429	0.111031	C1	NA	Ortholog of A. fumigatus Af293 Afu6g10970 Aspergillus sydowii Aspsy1_0656004 Aspergillus terreus NIH2624 ATET_05066 and Aspergillus carbonarius ITEM 5010 Acar5010_202471;orf_classification=Uncharacterized;Alias=ANIA_00597,ANID_00597
AN0598	3.23645	3.05296	1.64817	-0.183494	-1.40479	0.643156	0.0307266	-1.21424	NR	NA	Orthologs have role in cellular response to DNA damage stimulus;orf_classification=Uncharacterized;Alias=ANIA_00598,ANID_00598
AN0599	2.61185	1.62099	-0.204644	-0.990853	-1.82564	0.0363939	0.0159283	0.403813	NR	NA	Has domains with predicted nucleotide binding oxidoreductase activity zinc ion binding activity and role in oxidation-reduction process;orf_classification=Uncharacterized;Alias=ANIA_00599,ANID_00599
AN0600	6.44268	6.31425	4.43237	-0.128434	-1.88188	0.398143	0.000243511	0.353888	C2	NA	Ortholog of A. fumigatus Af293 Afu6g10940 A. niger CBS 513.88 An06g01260 A. oryzae RIB40 AO090023000524 Aspergillus wentii Aspwe1_0107964 and Aspergillus sydowii Aspsy1_0041257;orf_classification=Uncharacterized;Alias=ANIA_00600,ANID_00600
AN0601	2.9624	4.22639	3.37338	1.264	-0.853018	0.0174537	0.0420747	0.91533	NR	NA	Has domains with predicted role in transmembrane transport and integral to membrane localization;orf_classification=Uncharacterized;Alias=ANIA_00601,ANID_00601
AN0602	1.13179	2.38761	0.204313	1.25582	-2.1833	0.0647684	0.0193885	1.09424	NR	NA	Ortholog of A. niger CBS 513.88 An15g02350 A. oryzae RIB40 AO090023000525 Aspergillus wentii Aspwe1_0050808 Aspwe1_0063480 and Aspergillus sydowii Aspsy1_0055411;orf_classification=Uncharacterized;Alias=ANIA_00602,ANID_00602
AN0604	2.47392	3.2912	1.78657	0.817285	-1.50463	0.0482345	0.0078244	1.66312	C2	NA	Orthologs have role in pyrimidine dimer repair by nucleotide-excision repair response to UV;orf_classification=Uncharacterized;Alias=ANIA_00604,ANID_00604
AN0605	2.82506	2.92198	2.94381	0.096923	0.0218298	0.767918	0.943395	1.42385	NR	NA	Ortholog of A. fumigatus Af293 Afu6g10890 A. niger CBS 513.88 An09g02900 A. oryzae RIB40 AO090023000527aipC Aspergillus wentii Aspwe1_0050822 and Aspergillus terreus NIH2624 ATET_05072;orf_classification=Uncharacterized;Alias=ANIA_00605,ANID_00605
AN0606	-3.74729	-4.79397	-6.01226	-1.04668	-1.21829	0.426903	0.386872	0.77905	NR	NA	Gene=CYP5076A1;Putative cytochrome P450;orf_classification=Uncharacterized;Alias=ANIA_00606,ANID_00606
AN0607	1.59772	0.960769	0.723172	-0.636956	-0.237597	0.111774	0.519142	3.84489	NR	AN0607 (sidC) cluster	Gene=sidC;Non-ribosomal peptide synthetase similar to ferrichrome peptide synthetases involved in ferricrocin FC siderophore biosynthesis;orf_classification=Verified;Alias=ANIA_00607,ANID_00607
AN0608	1.71499	1.74967	1.44022	0.0346805	-0.309451	0.904237	0.307799	0.626673	NR	AN0607 (sidC) cluster	Orthologs have role in N-N-N-triacetylfusarinine C biosynthetic process ergosterol biosynthetic process siderophore biosynthetic process and peroxisome localization;orf_classification=Uncharacterized;Alias=ANIA_00608,ANID_00608
AN0609	-3.14232	-0.922383	-2.46483	2.21993	-1.54244	0.277445	0.41735	0.960512	NR	AN0607 (sidC) cluster	Gene=sidI;Triacetylfusarinine C TAFC biosynthetic enoyl-CoA hydratase siderophore biosynthetic enzyme;orf_classification=Uncharacterized;Alias=ANIA_00609,ANID_00609
AN0610	4.26527	3.37532	2.59765	-0.889957	-0.777661	0.100367	0.194349	0.295135	NR	NA	Orthologs have cytosol nucleus localization;orf_classification=Uncharacterized;Alias=ANIA_00610,ANID_00610
AN0611	-3.83536	-3.70161	-3.5712	0.133757	0.130403	0.770037	0.77428	-1.662	NR	NA	Protein of unknown function;orf_classification=Uncharacterized;Alias=ANIA_00611,ANID_00611
AN0612	-4.04791	-3.15065	-4.60504	0.897265	-1.4544	0.515905	0.314473	-0.628162	NR	NA	Ortholog of Aspergillus versicolor Aspve1_0158439 and Aspergillus sydowii Aspsy1_0041325;orf_classification=Uncharacterized;Alias=ANIA_00612,ANID_00612
AN0613	-5.84673	-5.71297	-5.58257	0.133757	0.130403	0.770037	0.77428	0.349365	NR	NA	Has domains with predicted catalytic activity and role in metabolic process;orf_classification=Uncharacterized;Alias=ANIA_00613,ANID_00613
AN0614	-6.10239	-5.83823	-4.33655	0.26416	1.50167	0.831979	0.246595	0.60502	NR	NA	Has domains with predicted role in transmembrane transport and integral to membrane localization;orf_classification=Uncharacterized;Alias=ANIA_00614,ANID_00614
AN0615	-2.6686	-4.82677	-5.05532	-2.15817	-0.22856	0.0593826	0.810585	-0.177882	NR	NA	Ortholog of A. fumigatus Af293 Afu2g03330 A. niger CBS 513.88 An12g09750 An08g08010 A. oryzae RIB40 AO090010000358 Aspergillus wentii Aspwe1_0115050 and Aspergillus sydowii Aspsy1_0084035;orf_classification=Uncharacterized;Alias=ANIA_00615,ANID_00615
AN0616	-4.79603	-4.66227	-4.53186	0.133757	0.130403	0.770037	0.77428	-0.701342	NR	NA	Protein of unknown function;orf_classification=Uncharacterized;Alias=ANIA_00616,ANID_00616
AN0617	-0.563316	2.63049	-0.834017	3.1938	-3.4645	0.00638426	0.00464288	-0.0335695	D1	NA	Has domains with predicted lyase activity and role in metabolic process;orf_classification=Uncharacterized;Alias=ANIA_00617,ANID_00617
AN0618	-3.78199	-5.04888	-4.91847	-1.26689	0.130403	0.0434316	0.787551	-0.314733	NR	NA	Has domains with predicted nucleotide binding oxidoreductase activity and role in metabolic process;orf_classification=Uncharacterized;Alias=ANIA_00618,ANID_00618
AN0619	-4.29097	-5.54679	-3.54507	-1.25582	2.00172	0.626148	0.435123	1.19219	NR	NA	Has domains with predicted DNA binding sequence-specific DNA binding RNA polymerase II transcription factor activity zinc ion binding activity and role in regulation of transcription DNA-dependent transcription DNA-templated;orf_classification=Uncharacterized;Alias=ANIA_00619,ANID_00619
AN0620	5.34121	5.71185	4.08674	0.370643	-1.62511	0.14107	0.00178079	0.465713	C2	NA	Ortholog of Aspergillus versicolor Aspve1_0023747 and Aspergillus sydowii Aspsy1_0086329;orf_classification=Uncharacterized;Alias=ANIA_00620,ANID_00620
AN0621	-6.13984	-5.87568	-5.87568	0.26416	1.77636e-15	0.560525	1	0.642471	NR	NA	Predicted LINE transposon-related ORF;orf_classification=Uncharacterized;Alias=ANIA_00621,ANID_00621
AN0623	3.22284	2.85328	2.95292	-0.36956	0.0996377	0.0380519	0.462474	1.56998	NR	NA	Has domains with predicted flavin adenine dinucleotide binding oxidoreductase activity acting on CH-OH group of donors activity and role in oxidation-reduction process;orf_classification=Uncharacterized;Alias=ANIA_00623,ANID_00623
AN0624	3.43196	3.47456	3.37971	0.0425926	-0.0948451	0.908554	0.792964	0.705757	NR	NA	Orthologs have mitochondrion nucleus localization;orf_classification=Uncharacterized;Alias=ANIA_00624,ANID_00624
AN0625	0.538711	2.10601	2.13073	1.56729	0.0247268	0.0269382	0.944229	0.906121	NR	NA	Orthologs have nucleolus localization;orf_classification=Uncharacterized;Alias=ANIA_00625,ANID_00625
AN0626	3.00779	3.95558	4.16745	0.947782	0.21187	0.10799	0.593058	-0.195946	NR	NA	Gene=ngn22;Putative GNAT-type acetyltransferase;orf_classification=Uncharacterized;Alias=ANIA_00626,ANID_00626
AN0627	7.46345	7.68208	7.05719	0.218626	-0.624891	0.356674	0.0393459	0.87578	NR	NA	Putative FYVE domain-containing protein transcript is induced by nitrate predicted NirA binding site;orf_classification=Uncharacterized;Alias=ANIA_00627,ANID_00627
AN0628	5.89263	5.49148	5.6168	-0.401158	0.125321	0.0363644	0.394278	0.303342	NR	NA	Putative D-lactate dehydrogenase with a role in pyruvate-acetyl-coA metabolism transcript is induced by nitrate;orf_classification=Uncharacterized;Alias=ANIA_00628,ANID_00628
AN0629	2.67739	2.82388	2.34366	0.146492	-0.480218	0.813387	0.463272	0.712816	NR	NA	Orthologs have glutathione peroxidase activity glutathione transferase activity protein homodimerization activity and role in glutathione metabolic process;orf_classification=Uncharacterized;Alias=ANIA_00629,ANID_00629
AN0630	7.14035	6.94419	7.45497	-0.196155	0.510776	0.0813094	0.00284478	-0.8863	NR	NA	Protein of unknown function;orf_classification=Uncharacterized;Alias=ANIA_00630,ANID_00630
AN0631	3.31782	3.81893	3.23129	0.501111	-0.587633	0.0191927	0.00949314	0.116365	NR	NA	Ortholog of A. fumigatus Af293 Afu1g17000 A. niger CBS 513.88 An01g09850 A. oryzae RIB40 AO090005000975 Aspergillus wentii Aspwe1_0068188 and Aspergillus sydowii Aspsy1_0041402;orf_classification=Uncharacterized;Alias=ANIA_00631,ANID_00631
AN0632	4.00839	4.17565	4.7029	0.167259	0.527249	0.370965	0.0211397	0.404903	NR	NA	Orthologs have nucleus localization;orf_classification=Uncharacterized;Alias=ANIA_00632,ANID_00632
AN0633	4.19834	3.81011	4.59007	-0.388227	0.77996	0.14744	0.0172757	1.20727	NR	NA	Ortholog of A. fumigatus Af293 Afu1g16980 A. niger CBS 513.88 An01g09880 A. oryzae RIB40 AO090005000977 Aspergillus wentii Aspwe1_0109484 and Aspergillus sydowii Aspsy1_0055497;orf_classification=Uncharacterized;Alias=ANIA_00633,ANID_00633
AN0634	4.63524	4.38103	4.25664	-0.254211	-0.124385	0.62491	0.810099	0.167358	NR	NA	Predicted ADP ribosylation factor GTPase;orf_classification=Uncharacterized;Alias=ANIA_00634,ANID_00634
AN0635	0.173819	-0.420244	-1.73553	-0.594063	-1.31529	0.775511	0.555462	-0.828793	NR	NA	Orthologs have intracellular localization;orf_classification=Uncharacterized;Alias=ANIA_00635,ANID_00635
AN0636	3.64377	3.00602	1.72285	-0.637747	-1.28317	0.266681	0.116472	0.803227	NR	NA	Orthologs have acetylglucosaminyltransferase activity and role in GPI anchor biosynthetic process conidium formation establishment or maintenance of cell polarity fungal-type cell wall biogenesis regulation of growth rate;orf_classification=Uncharacterized;Alias=ANIA_00636,ANID_00636
AN0637	3.09997	3.45272	3.31171	0.35275	-0.141011	0.594044	0.814528	1.43349	NR	NA	Orthologs have cytosol nucleus localization;orf_classification=Uncharacterized;Alias=ANIA_00637,ANID_00637
AN0638	1.46612	1.56404	2.74692	0.0979181	1.18288	0.870675	0.0611179	0.538041	NR	NA	Ortholog of A. nidulans FGSC A4 AN6319 A. fumigatus Af293 Afu1g16870 A. oryzae RIB40 AO090005000988 Aspergillus wentii Aspwe1_0038696 and Aspergillus sydowii Aspsy1_0129541 Aspsy1_0995740;orf_classification=Uncharacterized;Alias=ANIA_00638,ANID_00638
AN0639	0.436425	-0.640528	0.487251	-1.07695	1.12778	0.0804957	0.0648481	0.545968	NR	NA	Ortholog of A. fumigatus Af293 Afu1g16860 A. niger CBS 513.88 An01g10020 Neosartorya fischeri NRRL 181 NFIA_008500 Aspergillus wentii Aspwe1_0027440 and Aspergillus versicolor Aspve1_0252372;orf_classification=Uncharacterized;Alias=ANIA_00639,ANID_00639
AN0640	8.36968	7.84303	8.55224	-0.526647	0.709203	0.00552565	0.00166732	1.03633	NR	NA	Gene=basA;Protein with a role in sphingoglycolipid metabolism required for phytosphingosine biosynthesis depletion causes cell wall thickening reduced asexual development increased sexual development increased levels of ppoA and steA transcript;orf_classification=Verified;Alias=ANIA_00640,ANID_00640
AN0641	9.80379	10.3348	9.55926	0.531002	-0.775535	0.0976735	0.0335336	0.0593553	NR	NA	Gene=tcpA;TCTP translationally controlled tumor protein high expression during germination germ tube elongation early vegetative growth decreased in stationary phase protein levels increase in osmoadaptation mutant makes no cleistothecia;orf_classification=Verified;Alias=ANIA_00641,ANID_00641
AN0643	5.02465	4.93059	5.25911	-0.0940657	0.328528	0.471238	0.0394917	0.0827026	NR	NA	Orthologs have 7S RNA binding activity role in SRP-dependent cotranslational protein targeting to membrane signal sequence recognition and cytosol nucleus signal recognition particle endoplasmic reticulum targeting localization;orf_classification=Uncharacterized;Alias=AN10106,ANIA_00643,ANIA_10106,ANID_00643,ANID_10106
AN0644	8.22689	8.05387	8.97167	-0.173018	0.917802	0.146614	0.000479021	0.597412	NR	NA	Has domains with predicted nucleic acid binding zinc ion binding activity and intracellular localization;orf_classification=Uncharacterized;Alias=ANIA_00644,ANID_00644
AN0646	6.06587	6.06152	6.16751	-0.00434702	0.105992	0.953837	0.199305	2.09153	NR	NA	Ortholog of A. fumigatus Afu1g13060 palA-dependent expression independent of pH;orf_classification=Uncharacterized;Alias=ANIA_00646,ANID_00646
AN0647	3.91545	4.21428	4.63737	0.298833	0.423092	0.594812	0.402477	0.508936	NR	NA	Orthologs have rRNA primary transcript binding single-stranded telomeric DNA binding snoRNA binding activity and Mpp10 complex small-subunit processome localization;orf_classification=Uncharacterized;Alias=ANIA_00647,ANID_00647
AN0648	5.20603	5.62263	5.48825	0.416599	-0.134379	0.166408	0.603293	1.24123	NR	NA	Gene=trpC;Trifunctional protein involved in tryptophan biosynthesis forms a complex with TrpA and catalyzes the first third and fourth steps of tryptophan biosynthesis from chorismate;orf_classification=Verified;Alias=ANIA_00648,ANID_00648,ind2,trypC
AN0649	-0.564789	-0.959028	-0.283523	-0.394239	0.675506	0.397284	0.159938	1.13225	NR	NA	Putative long-chain-fatty-acid-CoA ligase with a predicted role in fatty acid metabolism;orf_classification=Uncharacterized;Alias=ANIA_00649,ANID_00649
AN0650	4.9538	5.32808	5.08457	0.374278	-0.243514	0.188774	0.348714	1.32308	NR	NA	Protein of unknown function;orf_classification=Uncharacterized;Alias=ANIA_00650,ANIA_12210,ANIA_12211,ANID_00650,ANID_12210,ANID_12211
AN0651	6.0641	6.1761	6.19139	0.112003	0.0152877	0.538025	0.929852	0.949348	NR	NA	Gene=fadA;Alpha subunit of a heterotrimeric G protein composed of FadA SfaD GpgA and involved in regulation of proliferation and conidiophore development mutant produces increased amounts of extracellular proteinase during carbon starvation;orf_classification=Verified;Alias=ANIA_00651,ANID_00651,gpaA,sfaB
AN0652	-2.54462	-3.18792	-3.87475	-0.643295	-0.686836	0.643216	0.631383	-1.35845	NR	NA	Protein of unknown function;orf_classification=Uncharacterized;Alias=ANIA_00652,ANID_00652
AN0653	3.98936	3.79617	3.76136	-0.193196	-0.0348017	0.49722	0.89801	0.0257376	NR	No PKS/NRPS backbone 3	Orthologs have cytosol nucleus localization;orf_classification=Uncharacterized;Alias=ANIA_00653,ANID_00653
AN0654	5.83741	5.23002	5.44538	-0.607392	0.215365	0.0781578	0.457402	0.751892	NR	No PKS/NRPS backbone 3	Orthologs have farnesyltranstransferase activity role in terpenoid biosynthetic process and mitochondrion localization;orf_classification=Uncharacterized;Alias=ANIA_00654,ANID_00654,ggpS
AN0655	5.19166	4.57292	3.31373	-0.618745	-1.25919	0.00349148	0.000483366	0.356144	C2	No PKS/NRPS backbone 3	Gene=sepM;Protein with homology to Schizosaccharomyces pombe Cdc14p a component of the septation initiation network SIN-complex;orf_classification=Uncharacterized;Alias=ANIA_00655,ANID_00655
AN0656	2.5965	2.69713	6.1268	0.10063	3.42966	0.928515	0.00889538	-0.22095	C1	No PKS/NRPS backbone 3	Protein expressed at increased levels during osmoadaptation contains conserved UbiE methylase domain involved in ubiquinonemenaquinone biosynthesis;orf_classification=Verified;Alias=ANIA_00656,ANID_00656
AN0657	3.10088	3.14927	3.06034	0.0483901	-0.0889308	0.787953	0.611744	0.194087	NR	No PKS/NRPS backbone 3	Orthologs have mitochondrial outer membrane localization;orf_classification=Uncharacterized;Alias=ANIA_00657,ANID_00657
AN0658	4.56478	4.61978	5.00982	0.054998	0.390039	0.708912	0.0350242	0.929791	NR	No PKS/NRPS backbone 3	Has domains with predicted DNA binding copper ion binding sequence-specific DNA binding transcription factor activity role in regulation of transcription DNA-dependent and nucleus localization;orf_classification=Uncharacterized;Alias=ANIA_00658,ANID_00658
AN0659	3.20502	3.65077	3.67176	0.445748	0.0209964	0.284122	0.9526	2.2135	NR	No PKS/NRPS backbone 3	Ortholog of A. fumigatus Af293 Afu1g13200 A. niger CBS 513.88 An08g06230 A. oryzae RIB40 AO090012001040 Aspergillus wentii Aspwe1_0051321 and Aspergillus sydowii Aspsy1_0065853;orf_classification=Uncharacterized;Alias=ANIA_00659,ANID_00659
AN0660	5.9264	6.30434	4.35878	0.377949	-1.94557	0.136848	0.000870683	1.03281	C2	No PKS/NRPS backbone 3	Gene=furA;Putative allantoin transporter transcript is induced by allantoin and by uric acid and is repressed by ammonium;orf_classification=Verified;Alias=ANIA_00660,ANID_00660
AN0661	5.29922	4.4483	5.70951	-0.850918	1.26121	0.00361537	0.000666201	1.45838	C1	NA	Orthologs have nucleotidyltransferase activity;orf_classification=Uncharacterized;Alias=ANIA_00661,ANID_00661
AN0662	4.7288	4.27272	4.54814	-0.45608	0.275419	0.00620502	0.0335462	0.571434	NR	NA	Putative adenosine deaminase with a predicted role in nucleotide salvage pathways;orf_classification=Uncharacterized;Alias=ANIA_00662,ANID_00662
AN0663	5.56092	4.96408	5.75416	-0.596837	0.790075	0.193747	0.0946149	-1.23447	NR	NA	Protein of unknown function;orf_classification=Uncharacterized;Alias=ANIA_00663,ANID_00663
AN0664	4.52359	3.48301	4.83667	-1.04058	1.35366	0.00324422	0.0010135	2.05137	D2	NA	Gene=plcA;Putative 1-phosphatidylinositol-4-5-bisphosphate phosphodiesterase with a predicted role in phospholipid metabolism directly linked to high-molecular-weight carbon source sensing;orf_classification=Verified;Alias=ANIA_00664,ANID_00664
AN0665	5.573	5.40046	4.66349	-0.172541	-0.736964	0.664473	0.136438	0.192825	NR	NA	Orthologs have cytosol localization;orf_classification=Uncharacterized;Alias=epsilon-cop,ANIA_00665,ANID_00665
AN0666	-0.258218	0.636377	0.0611483	0.894595	-0.575228	0.383174	0.540603	0.133564	NR	NA	Has domains with predicted hydrolase activity and role in metabolic process;orf_classification=Uncharacterized;Alias=ANIA_00666,ANID_00666
AN0667	4.98587	5.66665	5.12821	0.680782	-0.538444	0.0855234	0.133354	0.75446	NR	NA	Gene=manA;Putative mannose-6-phosphate isomerase with a predicted role in mannosemannitol fructose and sorbosesorbitol metabolism;orf_classification=Verified;Alias=ANIA_00667,ANID_00667
AN0668	5.08295	5.43618	5.61672	0.353234	0.180538	0.0472316	0.196077	0.643394	NR	NA	Subunit of the SAGA transcriptional regulatory complex;orf_classification=Verified;Alias=ANIA_00668,ANID_00668
AN0669	-4.49004	-3.55912	-1.43542	0.930924	2.1237	0.231969	0.0222004	0.667211	NR	NA	Predicted DDE1 transposon-related ORF;orf_classification=Uncharacterized;Alias=ANIA_00669,ANID_00669
AN0670	4.62288	4.95971	5.40023	0.336828	0.440525	0.359507	0.20348	0.626673	NR	NA	Gene=riboB;Protein required for riboflavin biosynthesis putative GTP cyclohydrolase A. fumigatus riboB complements the riboB2 mutant;orf_classification=Verified;Alias=ANIA_00670,ANID_00670,ribo2,ribo4,rinA
AN0671	4.10339	4.4512	4.58085	0.347807	0.129646	0.254658	0.619695	1.14926	NR	NA	Has domains with predicted sequence-specific DNA binding sequence-specific DNA binding transcription factor activity and role in regulation of transcription DNA-dependent;orf_classification=Uncharacterized;Alias=ANIA_00671,ANID_00671
AN0672	3.98078	3.79786	3.4465	-0.182913	-0.35136	0.782119	0.61738	0.154454	NR	NA	Has domains with predicted coenzyme binding nucleotide binding phosphogluconate dehydrogenase decarboxylating activity and role in pentose-phosphate shunt;orf_classification=Uncharacterized;Alias=ANIA_00672,ANID_00672
AN0673	6.38313	6.55544	6.13892	0.172314	-0.416519	0.113919	0.00738214	0.793272	NR	NA	Protein with a predicted role in actin assembly similar to Saccharomyces cerevisiae Arp2p;orf_classification=Uncharacterized;Alias=ANIA_00673,ANID_00673
AN0674	5.00664	5.11123	4.51366	0.104587	-0.597567	0.737391	0.112065	0.549916	NR	NA	Has domains with predicted membrane localization;orf_classification=Uncharacterized;Alias=ANIA_00674,ANID_00674
AN0675	4.15225	4.32211	4.70665	0.169862	0.384537	0.371951	0.0615069	0.227741	NR	NA	Ortholog of A. fumigatus Af293 Afu1g13370 A. niger CBS 513.88 An08g06440 A. oryzae RIB40 AO090012000545 Aspergillus wentii Aspwe1_0040325 and Aspergillus sydowii Aspsy1_0041453;orf_classification=Uncharacterized;Alias=ANIA_00675,ANID_00675
AN0676	4.84248	4.88265	3.7868	0.040177	-1.09586	0.866064	0.0102489	0.633199	NR	NA	Gene=mipA;Gamma-tubulin essential component of the spindle pole body required for microtubule function;orf_classification=Verified;Alias=ANIA_00676,ANID_00676
AN0677	11.2336	10.9283	11.2661	-0.305224	0.337821	0.0752376	0.0554808	0.14274	NR	NA	Has domains with predicted zinc ion binding activity;orf_classification=Uncharacterized;Alias=ANIA_00677,ANID_00677
AN0678	4.99763	4.88587	4.33761	-0.111764	-0.54826	0.74203	0.167845	-0.231075	NR	NA	Orthologs have nucleus localization;orf_classification=Uncharacterized;Alias=ANIA_00678,ANID_00678
AN0680	3.60858	3.80701	3.49331	0.198431	-0.313696	0.321528	0.138137	1.08678	NR	NA	Has domains with predicted sequence-specific DNA binding RNA polymerase II transcription factor activity zinc ion binding activity role in regulation of transcription DNA-dependent and nucleus localization;orf_classification=Uncharacterized;Alias=ANIA_00680,ANID_00680
AN0681	4.05774	3.13044	3.71574	-0.927296	0.585303	0.067623	0.195879	0.260628	NR	NA	Has domains with predicted catalytic activity pyridoxal phosphate binding activity;orf_classification=Uncharacterized;Alias=ANIA_00681,ANID_00681
AN0682	6.04409	5.73771	5.90548	-0.306376	0.16777	0.155601	0.389892	0.442545	NR	NA	Ortholog of A. nidulans FGSC A4 AN1574 A. fumigatus Af293 Afu1g13430 Afu8g05950 A. niger CBS 513.88 An09g02840 and A. oryzae RIB40 AO090012000536;orf_classification=Uncharacterized;Alias=ANIA_00682,ANID_00682
AN0683	-5.73615	-5.6024	-5.47199	0.133757	0.130403	0.770037	0.77428	0.238787	NR	NA	Predicted mariner transposon-related ORF;orf_classification=Uncharacterized;Alias=ANIA_00683,ANID_00683
AN0684	7.02391	7.63223	6.77783	0.608325	-0.854403	0.0650296	0.0230148	1.88245	NR	NA	Ortholog of A. fumigatus Af293 Afu1g13450 A. niger CBS 513.88 An08g06520 A. oryzae RIB40 AO090012000535 Aspergillus wentii Aspwe1_0171971 and Aspergillus sydowii Aspsy1_0028405;orf_classification=Uncharacterized;Alias=ANIA_00684,ANID_00684
AN0685	3.72131	3.62922	3.62472	-0.0920916	-0.00449692	0.699622	0.984334	0.817214	NR	NA	Orthologs have cytoplasm localization;orf_classification=Uncharacterized;Alias=ANIA_00685,ANID_00685
AN0686	6.23955	6.14496	6.80143	-0.0945843	0.656473	0.42821	0.0025169	0.219091	NR	NA	Orthologs have role in inner mitochondrial membrane organization mitochondrion inheritance mitochondrion morphogenesis negative regulation of proteolysis protein folding replicative cell aging;orf_classification=Uncharacterized;Alias=ANIA_00686,ANID_00686
AN0687	6.14359	6.50717	5.67592	0.363579	-0.831252	0.161174	0.0164578	1.51299	NR	NA	Gene=spdA;Putative spermine or spermidine synthase with a predicted role in arginine metabolism transcript upregulated in response to camptothecin protein induced by farnesol;orf_classification=Verified;Alias=ANIA_00687,ANID_00687
AN0688	5.83257	6.19807	5.21239	0.365492	-0.985672	0.235276	0.0195961	1.33685	NR	NA	Putative transketolase with a predicted role in the pentose-phosphate shunt or xylulose metabolism;orf_classification=Verified;Alias=ANIA_00688,ANID_00688
AN0689	6.28018	6.17144	6.85262	-0.108731	0.681176	0.309742	0.00137741	1.67401	NR	NA	Gene=facB;Transcription factor containing a ZnII2-Cys6 binuclear DNA-binding cluster domain activates transcription of genes required for acetate utilization active form is likely a dimer formed via leucine zipper-like repeats induced by acetate;orf_classification=Verified;Alias=ANIA_00689,ANID_00689,acuB
AN0690	2.54912	3.02284	3.22977	0.473722	0.206925	0.326751	0.60194	0.940355	NR	NA	Orthologs have cytosol nucleus localization;orf_classification=Uncharacterized;Alias=ANIA_00690,ANID_00690
AN0691	0.608472	1.75946	-0.311413	1.15099	-2.07088	0.280778	0.0913633	-0.749038	NR	NA	Ortholog of A. fumigatus Af293 Afu1g13530 A. niger CBS 513.88 An08g06600 A. oryzae RIB40 AO090012000522 Neosartorya fischeri NRRL 181 NFIA_011970 and Aspergillus wentii Aspwe1_0027806;orf_classification=Uncharacterized;Alias=ANIA_00691,ANID_00691
AN0692	3.81673	4.52858	3.9589	0.711843	-0.569677	0.394176	0.466588	0.410341	NR	NA	Orthologs have cytosol nucleus localization;orf_classification=Uncharacterized;Alias=ANIA_00692,ANID_00692
AN0693	7.78065	5.89965	5.14648	-1.88099	-0.753171	0.0010105	0.0553828	-0.668868	A2	NA	Transcript induced by light in in developmentally competent mycelia;orf_classification=Uncharacterized;Alias=ANIA_00693,ANID_00693
AN0694	4.81793	1.91205	2.41446	-2.90588	0.502409	0.00744354	0.52365	-0.0291463	A2	NA	Orthologs have intracellular localization;orf_classification=Uncharacterized;Alias=ANIA_00694,ANID_00694
AN0695	4.70328	5.70574	5.69599	1.00246	-0.00975249	0.237748	0.988237	0.313826	NR	NA	Putative snoRNP component with a predicted role in ribosomal RNA pseudouridinylation ortholog of S. cerevisiae Nhp2p expression reduced after exposure to farnesol;orf_classification=Uncharacterized;Alias=ANIA_00695,ANID_00695
AN0696	3.22853	3.11152	4.33099	-0.117009	1.21947	0.600627	0.00192869	1.00288	C1	NA	Gene=mad1;Putative spindle assembly checkpoint protein that localizes to the nuclear pore complex;orf_classification=Verified;Alias=ANIA_00696,ANID_00696
AN0697	5.25012	4.83928	4.95025	-0.410837	0.110974	0.00264225	0.158927	1.74416	NR	NA	Orthologs have role in actin cortical patch assembly septin cytoskeleton organization and cellular bud neck cellular bud tip mating projection base mating projection tip localization;orf_classification=Uncharacterized;Alias=ANIA_00697,ANID_00697
AN0698	7.23871	7.40267	7.54698	0.16396	0.144308	0.068633	0.0914995	1.6318	NR	NA	Ortholog of A. nidulans FGSC A4 AN9272 A. fumigatus Af293 Afu1g13610 Afu4g09370 A. niger CBS 513.88 An08g06690 An07g08670 and A. oryzae RIB40 AO090012000513;orf_classification=Uncharacterized;Alias=ANIA_00698,ANID_00698
AN0699	3.71658	3.16524	2.68109	-0.551341	-0.48415	0.0595493	0.107602	0.481299	NR	NA	Gene=cak1;Putative protein serinethreonine kinase mutants have a strong growth defect;orf_classification=Uncharacterized;Alias=ANIA_00699,ANID_00699
AN0700	4.39436	4.03167	4.21061	-0.362687	0.178936	0.0870086	0.327627	1.61636	NR	NA	Orthologs have fungal-type vacuole membrane localization;orf_classification=Uncharacterized;Alias=ANIA_00700,ANID_00700
AN0701	2.78017	2.84469	3.10127	0.0645176	0.256579	0.86476	0.475782	0.353888	NR	NA	Has domains with predicted NAD binding oxidoreductase activity acting on the CH-OH group of donors NAD or NADP as acceptor activity and role in oxidation-reduction process;orf_classification=Uncharacterized;Alias=ANIA_00701,ANID_00701
AN0703	4.40246	3.66622	3.66732	-0.736238	0.0011	0.00936466	0.995104	2.06798	NR	NA	Orthologs have protein complex binding activity;orf_classification=Uncharacterized;Alias=ANIA_00703,ANID_00703
AN0704	2.8334	2.82909	2.52122	-0.00430376	-0.307876	0.972903	0.058238	1.8512	NR	NA	Ortholog of A. fumigatus Af293 Afu1g13700 A. niger CBS 513.88 An08g06760 A. oryzae RIB40 AO090012000507 Aspergillus wentii Aspwe1_0027785 and Aspergillus sydowii Aspsy1_0144836;orf_classification=Uncharacterized;Alias=ANIA_00704,ANID_00704
AN0705	5.80954	6.5075	6.28267	0.697969	-0.224835	0.0213285	0.297807	1.8168	NR	NA	Orthologs have isoleucine-tRNA ligase activity role in isoleucyl-tRNA aminoacylation and cytosol localization;orf_classification=Uncharacterized;Alias=ANIA_00705,ANID_00705
AN0706	5.52307	5.55661	5.14425	0.0335364	-0.412352	0.850245	0.0662037	1.79826	NR	NA	Orthologs have role in ER to Golgi vesicle-mediated transport Golgi vesicle docking SNARE complex assembly and ER to Golgi transport vesicle membrane Golgi membrane localization;orf_classification=Uncharacterized;Alias=ANIA_00706,ANID_00706,usoA
AN0707	3.52131	4.14501	4.29244	0.6237	0.147427	0.10819	0.616392	1.77779	NR	NA	Orthologs have 5-3 exoribonuclease activity microtubule binding recombinase activity;orf_classification=Uncharacterized;Alias=ANIA_00707,ANID_00707
AN0708	3.20632	2.935	5.04552	-0.271318	2.11053	0.469429	0.00135152	0.897628	C1	NA	Gene=aromA;Putative pentafunctional AROM polypeptide with 3-dehydroquinate synthase 3-dehydroquinate dehydratase shikimate 5-dehydrogenase shikimate kinase and EPSP synthase activities has a predicted role in aromatic amino acid biosynthesis;orf_classification=Verified;Alias=ANIA_00708,ANID_00708,aroA,arom,dhqs
AN0709	9.32237	8.82259	9.28727	-0.499779	0.464684	0.123356	0.142473	1.67852	NR	NA	Putative zinc-finger protein expression upregulated after exposure to farnesol;orf_classification=Uncharacterized;Alias=ANIA_00709,ANID_00709,silG
AN0710	-4.90662	-4.45337	-4.64246	0.453248	-0.189088	0.356087	0.685182	-0.590745	NR	NA	Has domains with predicted nucleotide binding oxidoreductase activity zinc ion binding activity and role in oxidation-reduction process;orf_classification=Uncharacterized;Alias=ANIA_00710,ANID_00710
AN0712	-0.0525551	-0.378123	-0.187896	-0.325568	0.190227	0.580409	0.734725	1.34142	NR	NA	Gene=bglB;Protein with beta-glucosidase activity involved in degradation of glucans;orf_classification=Verified;Alias=ANIA_00712,ANID_00712
AN0713	1.04735	1.65004	1.78289	0.60269	0.132851	0.294502	0.768137	1.21537	NR	NA	Has domains with predicted substrate-specific transmembrane transporter activity role in transmembrane transport and integral to membrane localization;orf_classification=Uncharacterized;Alias=ANIA_00713,ANID_00713
AN0714	4.14689	4.49097	4.34566	0.344082	-0.145304	0.400255	0.689301	0.172488	NR	NA	Orthologs have role in mRNA splicing via spliceosome and U4U6 x U5 tri-snRNP complex localization;orf_classification=Uncharacterized;Alias=ANIA_00714,ANID_00714
AN0715	5.39891	4.96176	5.35186	-0.43715	0.390095	0.15658	0.190248	1.43936	NR	NA	Has domains with predicted intracellular localization;orf_classification=Uncharacterized;Alias=ANIA_00715,ANID_00715
AN0716	4.81178	4.05186	4.57672	-0.75992	0.524861	0.00313908	0.0120087	0.917623	NR	NA	Orthologs have phosphatidate cytidylyltransferase activity role in cardiolipin biosynthetic process and extrinsic to mitochondrial inner membrane hyphal cell wall mitochondrial matrix localization;orf_classification=Uncharacterized;Alias=ANIA_00716,ANID_00716
AN0717	3.48995	4.36826	3.98251	0.878308	-0.385745	0.023471	0.157743	0.578214	NR	NA	Putative histidinol-phosphate aminotransferase with a predicted role in histidine metabolism;orf_classification=Uncharacterized;Alias=ANIA_00717,ANID_00717
AN0718	-0.117771	0.538963	2.51167	0.656734	1.97271	0.470437	0.0279326	0.983313	NR	NA	Has domains with predicted DNA binding sequence-specific DNA binding RNA polymerase II transcription factor activity zinc ion binding activity and role in regulation of transcription DNA-dependent transcription DNA-templated;orf_classification=Uncharacterized;Alias=ANIA_00718,ANID_00718
AN0719	5.0575	5.2206	4.72341	0.163094	-0.497188	0.422164	0.0510973	0.140124	NR	NA	Gene=sptC;Subunit of the SAGA transcriptional regulatory complex;orf_classification=Verified;Alias=ANIA_00719,ANID_00719
AN0720	4.81	5.04519	4.53048	0.235186	-0.514706	0.237178	0.0364063	0.141433	NR	NA	Putative diphthine synthase with a predicted role in methionine metabolism;orf_classification=Uncharacterized;Alias=ANIA_00720,ANID_00720
AN0721	4.24632	4.32253	5.0644	0.0762175	0.741862	0.834395	0.0660311	0.109695	NR	NA	Gene=flbE;Protein involved in regulation of conidiophore development interacts with putative transcription factor FlbB specific to filamentous fungi;orf_classification=Verified;Alias=ANIA_00721,ANID_00721
AN0722	5.12006	4.82063	4.13021	-0.299433	-0.690421	0.371357	0.0994207	-0.442222	NR	NA	Orthologs have AP-2 adaptor complex cytosol nucleus localization;orf_classification=Uncharacterized;Alias=ANIA_00722,ANID_00722
AN0723	4.52762	6.10254	6.14399	1.57492	0.0414576	0.000264796	0.744211	1.0229	A1	NA	Ortholog of A. fumigatus Af293 Afu1g13990 Afu6g13740 A. niger CBS 513.88 An08g07150 An05g01960 A. oryzae RIB40 AO090103000371 and Aspergillus wentii Aspwe1_0047045 Aspwe1_0059532;orf_classification=Uncharacterized;Alias=ANIA_00723,ANID_00723
AN0725	4.91278	5.37373	4.89284	0.460941	-0.480889	0.00841029	0.00632035	0.634129	NR	NA	Orthologs have role in late endosome to vacuole transport via multivesicular body sorting pathway and endosome localization;orf_classification=Uncharacterized;Alias=ANIA_00725,ANID_00725
AN0726	8.34326	8.45537	7.03928	0.112108	-1.41609	0.68305	0.00502593	0.909197	C2	NA	Gene=sunB;Putative Sun-family protein predicted glycosyl phosphatidylinositol GPI-anchor;orf_classification=Uncharacterized;Alias=ANIA_00726,ANID_00726
AN0727	3.59178	3.9414	3.75999	0.349621	-0.181414	0.342525	0.580549	0.642471	NR	NA	Orthologs have role in mRNA cis splicing via spliceosome and U4U6 x U5 tri-snRNP complex mitotic spindle pole body localization;orf_classification=Uncharacterized;Alias=ANIA_00727,ANID_00727
AN0728	1.46757	2.38178	2.20311	0.914209	-0.17867	0.217755	0.748322	1.11437	NR	NA	Has domains with predicted snoRNA binding activity and role in ribosome biogenesis snRNA pseudouridine synthesis;orf_classification=Uncharacterized;Alias=ANIA_00728,ANID_00728
AN0732	5.31091	5.2027	5.9742	-0.108218	0.771501	0.205799	0.000262076	1.28983	NR	NA	Putative transporter of the major facilitator superfamily MFS expression upregulated after exposure to farnesol;orf_classification=Uncharacterized;Alias=ANIA_00732,ANID_00732,amr1
AN0733	10.3492	10.0986	9.27576	-0.250538	-0.822867	0.251977	0.0114853	0.480265	NR	NA	Gene=hhtA;Histone H3 core histone protein;orf_classification=Uncharacterized;Alias=ANIA_00733,ANID_00733,H3
AN0734	10.2555	10.0135	8.20288	-0.241917	-1.81067	0.376617	0.00176143	-0.132894	C2	NA	Gene=H4.1;Histone H4.1 core histone protein nearly identical to histone H4.2;orf_classification=Uncharacterized;Alias=ANIA_00734,ANID_00734
AN0735	1.43757	-2.02979	0.255858	-3.46737	2.28565	0.307304	0.493577	-1.58208	NR	NA	Protein of unknown function;orf_classification=Uncharacterized;Alias=ANIA_00735,ANID_00735
AN0736	1.11347	4.55906	1.58139	3.44559	-2.97767	0.107409	0.100979	0.0593553	NR	NA	Ortholog of A. nidulans FGSC A4 AN2423 A. fumigatus Af293 Afu1g14230 Afu2g13800 A. niger CBS 513.88 An01g12240 An02g05360 and A. oryzae RIB40 AO090026000195;orf_classification=Uncharacterized;Alias=ANIA_00736,ANID_00736
AN0738	-2.23974	-1.0632	-0.984318	1.17654	0.0788845	0.61209	0.970977	-0.249822	NR	NA	Has domains with predicted sequence-specific DNA binding RNA polymerase II transcription factor activity zinc ion binding activity role in regulation of transcription DNA-dependent and nucleus localization;orf_classification=Uncharacterized;Alias=ANIA_00738,ANID_00738
AN0739	2.08016	2.01221	1.8349	-0.0679467	-0.177319	0.84784	0.619663	0.953824	NR	NA	Has domains with predicted role in transmembrane transport and integral to membrane localization;orf_classification=Uncharacterized;Alias=ANIA_00739,ANID_00739
AN0740	4.1425	4.04145	5.56474	-0.101047	1.52329	0.624392	0.000578209	0.784085	C1	NA	Has domains with predicted oxidoreductase activity acting on the aldehyde or oxo group of donors NAD or NADP as acceptor activity and role in oxidation-reduction process;orf_classification=Uncharacterized;Alias=ANIA_00740,ANID_00740
AN0741	-0.638648	-0.953484	1.78081	-0.314835	2.7343	0.762275	0.0253515	-0.0320936	NR	NA	Gene=pelA;Pectate lyase involved in degradation of pectin regulated by the carbon catabolite repression system;orf_classification=Verified;Alias=ANIA_00741,ANID_00741,plyB
AN0742	4.75832	2.9287	3.44751	-1.82962	0.518807	0.000124003	0.022347	1.488	A2	NA	Has domains with predicted DNA binding sequence-specific DNA binding RNA polymerase II transcription factor activity zinc ion binding activity and role in regulation of transcription DNA-dependent transcription DNA-templated;orf_classification=Uncharacterized;Alias=ANIA_00742,ANID_00742
AN0743	1.61373	2.23445	2.06767	0.620713	-0.166775	0.469073	0.825462	-0.430509	NR	NA	Gene=ngn7;Putative GNAT-type acetyltransferase;orf_classification=Uncharacterized;Alias=ANIA_00743,ANID_00743
AN0744	0.00864593	0.212967	-3.2245	0.204321	-3.43747	0.890458	0.096274	0.606916	NR	NA	Has domains with predicted catalytic activity pyridoxal phosphate binding activity and role in biosynthetic process;orf_classification=Uncharacterized;Alias=ANIA_00744,ANID_00744
AN0745	4.71378	5.59115	5.05448	0.877367	-0.536667	0.269276	0.442317	0.458382	NR	NA	Putative nucleolar protein ortholog of S. cerevisiae Nop1p related to mammalian fibrillarin expression reduced after exposure to farnesol;orf_classification=Uncharacterized;Alias=ANIA_00745,ANID_00745
AN0746	1.86721	-0.28397	-2.04191	-2.15118	-1.75794	0.321881	0.497859	-0.0513992	NR	NA	Has domains with predicted catalytic activity coenzyme binding nucleotide binding activity and role in cellular metabolic process;orf_classification=Uncharacterized;Alias=ANIA_00746,ANID_00746
AN0747	6.98044	7.10324	7.17341	0.122797	0.0701693	0.510865	0.696315	0.878921	NR	NA	Putative ubiquinol-cytochrome-c reductase subunit with a predicted role in energy metabolism hapX-repressed protein protein induced by farnesol;orf_classification=Verified;Alias=ANIA_00747,ANID_00747
AN0748	-5.80305	-5.53889	-2.92326	0.26416	2.61562	0.905085	0.242995	0.305679	NR	NA	Has domains with predicted sequence-specific DNA binding sequence-specific DNA binding transcription factor activity and role in regulation of transcription DNA-dependent;orf_classification=Uncharacterized;Alias=ANIA_00748,ANID_00748
AN0750	-4.64473	-4.66486	-4.75178	-0.0201225	-0.086927	0.993236	0.970655	1.71984	NR	NA	Ortholog of Neosartorya fischeri NRRL 181 NFIA_107010 Aspergillus versicolor Aspve1_0082823 Aspergillus niger ATCC 1015 128988-mRNA 45631-mRNA and Aspergillus zonatus Aspzo1_0123234;orf_classification=Uncharacterized;Alias=ANIA_00750,ANID_00750
AN0751	5.16286	5.49493	4.31655	0.332066	-1.17838	0.24845	0.00968654	1.2394	C2	NA	Ortholog of A. fumigatus Af293 Afu1g14080 A. niger CBS 513.88 An01g11940 A. oryzae RIB40 AO090012000449 Aspergillus wentii Aspwe1_0490157 and Aspergillus sydowii Aspsy1_0142944;orf_classification=Uncharacterized;Alias=ANIA_00751,ANID_00751
AN0752	4.56448	5.0715	4.88642	0.50702	-0.185077	0.148008	0.520549	0.539035	NR	NA	Orthologs have RNA polymerase I activity RNA polymerase II activity RNA polymerase III activity RNA-directed RNA polymerase activity;orf_classification=Uncharacterized;Alias=ANIA_00752,ANID_00752,rbpE
AN0753	6.51424	6.77096	6.79812	0.256725	0.027156	0.0581399	0.792942	0.978928	NR	NA	Orthologs have cytosol localization;orf_classification=Uncharacterized;Alias=ANIA_00753,ANID_00753
AN0754	5.44899	6.19448	6.28195	0.745491	0.0874752	0.0153108	0.628289	-0.136062	NR	NA	Ortholog of A. fumigatus Af293 Afu1g14150 A. niger CBS 513.88 An01g11990 A. oryzae RIB40 AO090012000447 Neosartorya fischeri NRRL 181 NFIA_011270 and Aspergillus wentii Aspwe1_0040208;orf_classification=Uncharacterized;Alias=ANIA_00754,ANID_00754
AN0755	4.86609	4.77352	4.30578	-0.0925759	-0.467738	0.748667	0.165967	0.0703893	NR	NA	Ortholog of A. oryzae RIB40 AO090012000446 Neosartorya fischeri NRRL 181 NFIA_011260 Aspergillus wentii Aspwe1_0027743 and Aspergillus versicolor Aspve1_0023897;orf_classification=Uncharacterized;Alias=ANIA_00755,ANID_00755
AN0756	-0.375095	-0.703284	-0.704488	-0.328188	-0.00120445	0.574115	0.998329	1.59216	NR	NA	Gene=lacA;Beta-galactosidase with a predicted role in lactose metabolism;orf_classification=Verified;Alias=ANIA_00756,ANID_00756
AN0757	2.9213	3.77798	4.20989	0.856681	0.431914	0.0699493	0.208741	1.57386	NR	NA	Orthologs have tRNA cytosine-5--methyltransferase activity role in tRNA methylation and nucleus localization;orf_classification=Uncharacterized;Alias=ANIA_00757,ANID_00757
AN0758	1.92207	1.72261	1.2397	-0.199457	-0.482909	0.702045	0.396892	0.574344	NR	NA	Orthologs have role in cellular response to iron ion starvation siderophore biosynthetic process and cytoplasm localization;orf_classification=Uncharacterized;Alias=ANIA_00758,ANID_00758
AN0759	6.87474	8.50944	1.81058	1.6347	-6.69886	0.00407373	0.00108406	-1.0862	D1	NA	Ortholog of A. nidulans FGSC A4 AN10907 A. fumigatus Af293 Afu1g14190 Afu5g00975 A. niger CBS 513.88 An01g12200 and A. oryzae RIB40 AO090005000951;orf_classification=Verified;Alias=ANIA_00759,ANID_00759
AN0760	-4.67967	-5.02573	-3.30175	-0.346068	1.72399	0.855157	0.364333	0.361768	NR	NA	Has domains with predicted role in transmembrane transport and integral to membrane localization;orf_classification=Uncharacterized;Alias=ANIA_00760,ANID_00760
AN0761	2.19394	1.69808	-3.22531	-0.495854	-4.9234	0.590766	0.0193471	0.214125	NR	NA	Has domains with predicted O-methyltransferase activity;orf_classification=Uncharacterized;Alias=ANIA_00761,ANID_00761
AN0762	4.96422	4.85159	4.66359	-0.112622	-0.188001	0.638489	0.442498	1.1846	NR	NA	Orthologs have role in Golgi vesicle transport and Golgi membrane localization;orf_classification=Uncharacterized;Alias=ANIA_00762,ANID_00762
AN0763	4.07686	4.24404	4.71142	0.167173	0.467385	0.252105	0.0144431	1.88323	NR	NA	Gene=vps3;Putative CORVET complex protein involved in vacuolar protein sorting;orf_classification=Uncharacterized;Alias=ANIA_00763,ANID_00763
AN0764	0.29902	0.280716	3.09826	-0.018304	2.81755	0.973387	0.0016034	0.136191	C1	NA	Has domains with predicted catechol 1-2-dioxygenase activity ferric iron binding activity and role in catechol-containing compound metabolic process oxidation-reduction process;orf_classification=Uncharacterized;Alias=ANIA_00764,ANID_00764
AN0765	-0.541858	0.22704	-2.81219	0.768897	-3.03923	0.652399	0.144754	0.0426443	NR	NA	Has domains with predicted catalytic activity coenzyme binding nucleotide binding activity and role in cellular metabolic process;orf_classification=Uncharacterized;Alias=ANIA_00765,ANID_00765
AN0766	4.38214	4.88027	5.0135	0.498129	0.133229	0.020813	0.350842	1.38128	NR	NA	Has domains with predicted sequence-specific DNA binding RNA polymerase II transcription factor activity zinc ion binding activity role in regulation of transcription DNA-dependent and nucleus localization;orf_classification=Uncharacterized;Alias=ANIA_00766,ANID_00766
AN0767	5.55574	5.80164	5.90164	0.245905	0.099998	0.460771	0.739401	-0.477944	NR	NA	Orthologs have RNA binding activity and role in mRNA splicing via spliceosome maturation of SSU-rRNA nuclear-transcribed mRNA catabolic process;orf_classification=Uncharacterized;Alias=ANIA_00767,ANID_00767
AN0768	5.22262	4.37239	5.33245	-0.850227	0.960059	0.00237663	0.00129492	0.750178	NR	NA	Ortholog of A. fumigatus Af293 Afu1g14300 A. oryzae RIB40 AO090011000381 Neosartorya fischeri NRRL 181 NFIA_011110 and Aspergillus versicolor Aspve1_0067752;orf_classification=Verified;Alias=ANIA_00768,ANID_00768
AN0770	4.89001	4.09532	4.25995	-0.79469	0.164629	0.174875	0.759117	0.858379	NR	NA	Orthologs have Dsc E3 ubiquitin ligase complex endoplasmic reticulum localization;orf_classification=Uncharacterized;Alias=ANIA_00770,ANID_00770
AN0771	4.01726	4.98557	6.0627	0.968314	1.07713	0.00480537	0.00202041	2.36961	C1	NA	Putative ABC multidrug transporter confers resistance to azole antifungal drugs;orf_classification=Uncharacterized;Alias=ANIA_00771,ANID_00771
AN0773	8.60366	7.70463	7.81179	-0.899032	0.107167	0.00237539	0.484752	1.29572	NR	NA	Has domains with predicted oxidoreductase activity and role in oxidation-reduction process;orf_classification=Uncharacterized;Alias=ANIA_00773,ANID_00773
AN0774	2.75471	2.31891	2.64775	-0.435804	0.328843	0.433199	0.533713	0.619178	NR	NA	Has domains with predicted nucleotide binding oxidoreductase activity transferase activity transferring acyl groups other than amino-acyl groups zinc ion binding activity and role in oxidation-reduction process;orf_classification=Uncharacterized;Alias=ANIA_00774,ANID_00774
AN0775	3.6688	2.03417	1.20386	-1.63462	-0.830316	0.0467089	0.35598	0.164786	NR	NA	Has domains with predicted NAD binding oxidoreductase activity acting on the CH-OH group of donors NAD or NADP as acceptor activity and role in oxidation-reduction process;orf_classification=Uncharacterized;Alias=ANIA_00775,ANID_00775
AN0776	6.91422	8.05671	7.2227	1.14249	-0.834018	0.00246733	0.00710271	-0.164884	A1	NA	Orthologs have structural constituent of ribosome activity role in cellular response to drug cytoplasmic translation and cell surface cytosolic large ribosomal subunit localization;orf_classification=Verified;Alias=ANIA_00776,ANID_00776
AN0777	4.56789	5.54823	5.11457	0.98034	-0.433659	0.00795946	0.0760619	0.556797	NR	NA	Has domains with predicted role in intracellular protein transport and intracellular localization;orf_classification=Uncharacterized;Alias=ANIA_00777,ANID_00777
AN0778	0.816243	2.27738	2.16228	1.46114	-0.115097	0.311904	0.907114	0.217851	NR	NA	Has domains with predicted viral capsid localization;orf_classification=Uncharacterized;Alias=ANIA_00778,ANID_00778
AN0779	5.96891	5.95404	4.20799	-0.0148714	-1.74605	0.937878	0.000757476	1.46362	C2	NA	Putative glucan 1-3-beta-glucosidase with a predicted role in glucan metabolism;orf_classification=Uncharacterized;Alias=ANIA_00779,ANID_00779
AN0780	3.61527	3.67124	3.54467	0.0559643	-0.126571	0.899937	0.770621	0.515006	NR	NA	Orthologs have 2-aminoadipate transaminase activity and cytoplasm nucleus localization;orf_classification=Uncharacterized;Alias=ANIA_00780,ANID_00780
AN0781	3.47298	4.18243	4.48252	0.709447	0.30009	0.0400452	0.223781	1.77484	NR	NA	Ortholog of A. fumigatus Af293 Afu1g14500 A. niger CBS 513.88 An01g12470 A. oryzae RIB40 AO090011000360 Aspergillus wentii Aspwe1_0112044 and Aspergillus sydowii Aspsy1_0145580;orf_classification=Uncharacterized;Alias=ANIA_00781,ANID_00781
AN0782	4.10863	4.64481	4.93801	0.536181	0.293208	0.00346933	0.0219197	1.77062	NR	NA	Has domains with predicted metal ion transmembrane transporter activity role in metal ion transport transmembrane transport and membrane localization;orf_classification=Uncharacterized;Alias=ANIA_00782,ANID_00782
AN0783	2.18117	1.03696	2.25467	-1.14421	1.2177	0.0779229	0.0590222	0.776525	NR	NA	Has domains with predicted carbon-nitrogen ligase activity with glutamine as amido-N-donor hydrolase activity acting on carbon-nitrogen but not peptide bonds in linear amides activity;orf_classification=Uncharacterized;Alias=ANIA_00783,ANIA_12107,ANIA_12108,ANID_00783,ANID_12107,ANID_12108
AN0784	1.54262	1.56936	-1.56194	0.0267388	-3.1313	0.987843	0.21105	0.0690147	NR	NA	Orthologs have glyoxysome localization;orf_classification=Uncharacterized;Alias=ANIA_00784,ANID_00784
AN0785	0.172133	-4.37347	-4.82009	-4.5456	-0.446625	0.00340164	0.633021	-0.413115	A2	NA	Gene=sodM;Putative manganese superoxide dismutase;orf_classification=Uncharacterized;Alias=ANIA_00785,ANID_00785
AN0786	1.57957	-1.3221	-4.25611	-2.90167	-2.93401	0.0010447	0.00216071	-0.9771	B2	NA	Ortholog of Neosartorya fischeri NRRL 181 NFIA_010870 Aspergillus wentii Aspwe1_0171813 Aspergillus versicolor Aspve1_0049042 and Aspergillus clavatus NRRL 1 ACLA_020880;orf_classification=Uncharacterized;Alias=ANIA_00786,ANID_00786
AN0787	5.35411	4.73748	3.41962	-0.616635	-1.31786	0.148067	0.0353292	0.77905	NR	NA	Gene=mns1B;Putative mannosyl-oligosaccharide 1-2-alpha-mannosidase with a predicted role in mannose polymer metabolism;orf_classification=Uncharacterized;Alias=ANIA_00787,ANID_00787
AN0788	5.44705	5.19512	6.36632	-0.25193	1.17119	0.187037	0.000970164	-0.0985055	C1	NA	Ortholog of A. niger CBS 513.88 An09g02430 An03g05960 An09g00710 An09g00820 An09g01710 and A. oryzae RIB40 AO090005000954 AO090003000250 AO090012000369 AO090010000570 AO090023000882 AO090120000022 AO090012000900;orf_classification=Uncharacterized;Alias=ANIA_00788,ANID_00788
AN0789	7.80444	7.92448	7.86713	0.120042	-0.0573453	0.213057	0.515713	0.740712	NR	NA	Has domains with predicted adenyl nucleotide binding activity;orf_classification=Uncharacterized;Alias=ANIA_00789,ANID_00789
AN0790	8.78856	9.04601	8.31347	0.257452	-0.73254	0.0429154	0.000988667	0.24732	NR	NA	Orthologs have intracellular localization;orf_classification=Uncharacterized;Alias=ANIA_00790,ANID_00790
AN0791	8.94779	10.1073	9.55162	1.15951	-0.555683	0.0775114	0.309979	-1.12658	NR	NA	Protein of unknown function;orf_classification=Uncharacterized;Alias=ANIA_00791,ANID_00791
AN0792	-1.35429	0.425625	0.711349	1.77991	0.285724	0.0857824	0.667743	0.90381	NR	NA	Has domains with predicted zinc ion binding activity;orf_classification=Uncharacterized;Alias=ANIA_00792,ANID_00792
AN0793	-3.00027	-3.22524	-5.1347	-0.22497	-1.90946	0.853471	0.187301	-0.0985055	NR	NA	Has domains with predicted catalytic activity and role in nucleoside metabolic process;orf_classification=Uncharacterized;Alias=ANIA_00793,ANID_00793
AN0794	3.6441	4.16622	3.32776	0.522121	-0.838461	0.0600943	0.0129796	0.226509	NR	NA	Subunit of the SAGA transcriptional regulatory complex;orf_classification=Verified;Alias=ANIA_00794,ANID_00794
AN0795	4.35777	4.18134	4.83564	-0.17643	0.654304	0.724219	0.193382	-0.362158	NR	NA	Ortholog of A. fumigatus Af293 Afu1g14590 A. niger CBS 513.88 An01g12590 Neosartorya fischeri NRRL 181 NFIA_010830 Aspergillus wentii Aspwe1_0027661 and Aspergillus versicolor Aspve1_0121944;orf_classification=Uncharacterized;Alias=ANIA_00795,ANID_00795
AN0796	3.12048	3.34208	3.56672	0.221605	0.224635	0.829815	0.804609	0.121679	NR	NA	Has domains with predicted role in rRNA processing and small-subunit processome localization;orf_classification=Uncharacterized;Alias=ANIA_00796,ANID_00796
AN0797	3.41652	4.19507	3.41607	0.778549	-0.778997	0.00537693	0.00450137	1.50029	NR	NA	Putative phosphoribosyl-AMP cyclohydrolase multifunctional enzyme with a predicted role in histidine metabolism protein induced by farnesol;orf_classification=Verified;Alias=ANIA_00797,ANID_00797
AN0798	6.27856	6.94893	6.17396	0.670374	-0.774971	0.0390673	0.0234301	0.128293	NR	NA	Protein of unknown function;orf_classification=Uncharacterized;Alias=ANIA_00798,ANID_00798
AN0799	-4.15476	-0.454753	-4.98975	3.70001	-4.535	0.107243	0.0678214	1.25822	NR	NA	Has domains with predicted chitin synthase activity and role in chitin biosynthetic process;orf_classification=Uncharacterized;Alias=ANIA_00799,ANID_00799
AN0800	-1.79481	0.720582	-4.34431	2.51539	-5.06489	0.27645	0.0803973	1.28629	NR	NA	Protein of unknown function;orf_classification=Uncharacterized;Alias=ANIA_00800,ANID_00800
AN0801	-1.72571	-1.31315	-6.08999	0.412564	-4.77685	0.591486	0.00368925	0.856787	C2	NA	Has domains with predicted catalytic activity and role in metabolic process;orf_classification=Uncharacterized;Alias=ANIA_00801,ANID_00801
AN0802	5.85712	5.63379	5.77622	-0.223333	0.142429	0.20338	0.384242	1.31208	NR	NA	Orthologs have phosphatidate phosphatase activity;orf_classification=Uncharacterized;Alias=ANIA_00802,ANID_00802
AN0803	4.98	5.16876	5.59682	0.188764	0.428054	0.27602	0.0381478	1.77779	NR	NA	Ortholog of A. fumigatus Af293 Afu1g14620 A. niger CBS 513.88 An01g12620 A. oryzae RIB40 AO090003001568 Aspergillus wentii Aspwe1_0027658 and Aspergillus sydowii Aspsy1_0139476;orf_classification=Uncharacterized;Alias=ANIA_00803,ANID_00803
AN0804	2.83005	3.68109	1.52679	0.851042	-2.1543	0.189528	0.0328645	-0.00144342	NR	NA	Orthologs have cytosol nucleus localization;orf_classification=Uncharacterized;Alias=ANIA_00804,ANID_00804
AN0805	3.11003	3.71972	3.16779	0.609685	-0.551924	0.540083	0.547065	0.305679	NR	NA	Ortholog of A. fumigatus Af293 Afu1g14640 A. niger CBS 513.88 An01g12640 A. oryzae RIB40 AO090003000485 Aspergillus wentii Aspwe1_0487250 and Aspergillus sydowii Aspsy1_0025994;orf_classification=Uncharacterized;Alias=ANIA_00805,ANID_00805
AN0806	3.90158	3.35681	2.62346	-0.544779	-0.733341	0.163273	0.119297	0.388465	NR	NA	Orthologs have role in single-species biofilm formation on inanimate substrate and cytosol nucleus localization;orf_classification=Uncharacterized;Alias=ANIA_00806,ANID_00806
AN0807	4.98058	5.58937	3.5153	0.608797	-2.07407	0.215788	0.0119766	0.983313	NR	NA	Gene=laeA;Methyltransferase-domain protein velvet complex component composed of VelB VeA and LaeA self-methylates coordinates asexual development in response to light regulates secondary metabolism and is required for Hulle cell formation;orf_classification=Verified;Alias=ANIA_00807,ANID_00807
AN0808	3.95028	4.2269	3.21953	0.276618	-1.00736	0.258413	0.0099797	0.671746	C2	NA	Putative WD40 repeat protein ortholog of S. cerevisiae Swd1p which has role in histone H3-K4 methylation expression reduced after exposure to farnesol;orf_classification=Uncharacterized;Alias=ANIA_00808,ANID_00808
AN0809	5.40405	5.43851	5.63455	0.0344648	0.196043	0.728967	0.0942279	2.62714	NR	NA	Orthologs have DNA binding activity and cytosol nucleus localization;orf_classification=Uncharacterized;Alias=ANIA_00809,ANID_00809
AN0810	5.08732	5.08704	4.71337	-0.000282813	-0.373676	0.999398	0.349515	1.79244	NR	NA	Protein with a predicted role in ER-associated protein degradation;orf_classification=Uncharacterized;Alias=ANIA_00810,ANID_00810
AN0811	3.87863	4.85772	-2.50105	0.979089	-7.35877	0.258125	0.0267979	0.867106	NR	NA	Putative allantoate transporter transcript is induced by nitrate;orf_classification=Uncharacterized;Alias=ANIA_00811,ANID_00811
AN0813	4.50436	4.66306	3.53932	0.158703	-1.12374	0.376902	0.00253951	1.20289	C2	NA	Ortholog of A. fumigatus Af293 Afu1g14720 A. niger CBS 513.88 An01g12740 A. oryzae RIB40 AO090003000498 Aspergillus wentii Aspwe1_0040103 and Aspergillus sydowii Aspsy1_0138475;orf_classification=Uncharacterized;Alias=ANIA_00813,ANID_00813
AN0814	5.64241	5.21249	4.8058	-0.429913	-0.406695	0.143025	0.174268	1.15834	NR	NA	Orthologs have anaphase-promoting complex binding activity and role in cellular protein localization mitotic sister chromatid segregation mitotic spindle assembly checkpoint positive regulation of mitotic metaphaseanaphase transition;orf_classification=Uncharacterized;Alias=ANIA_00814,ANID_00814
AN0815	3.80616	4.0485	6.38813	0.242339	2.33964	0.543537	0.000881057	0.120352	C1	NA	Ortholog of A. fumigatus Af293 Afu4g14380 A. niger CBS 513.88 An06g00370 A. oryzae RIB40 AO090005001119 Aspergillus wentii Aspwe1_0043957 and Aspergillus sydowii Aspsy1_0139553;orf_classification=Uncharacterized;Alias=ANIA_00815,ANID_00815
AN0816	5.60466	5.98119	6.70129	0.376531	0.720101	0.0196317	0.00135241	1.0861	NR	NA	Orthologs have TBP-class protein binding TBP-class protein binding RNA polymerase II transcription factor activity involved in preinitiation complex assembly activity;orf_classification=Uncharacterized;Alias=ANIA_00816,ANID_00816
AN0817	5.34904	5.42019	6.09195	0.0711557	0.671758	0.736711	0.0215032	1.61824	NR	NA	Orthologs have role in positive regulation of ribosomal protein gene transcription from RNA polymerase II promoter regulation of cell size and cytosol nucleus localization;orf_classification=Uncharacterized;Alias=ANIA_00817,ANID_00817
AN0818	1.69839	3.05875	3.47173	1.36037	0.412973	0.106221	0.434549	1.21412	NR	NA	Orthologs have tRNA dihydrouridine synthase activity role in tRNA modification and cytoplasm nucleus localization;orf_classification=Uncharacterized;Alias=ANIA_00818,ANID_00818
AN0819	8.39259	7.38233	7.02152	-1.01027	-0.360806	0.0115535	0.213361	0.421156	NR	NA	Orthologs have endoplasmic reticulum plasma membrane localization;orf_classification=Uncharacterized;Alias=ANIA_00819,ANID_00819
AN0820	6.59773	6.80191	4.84527	0.204186	-1.95665	0.437087	0.00212278	-0.454032	C2	NA	Ortholog of A. niger CBS 513.88 An01g12850 Neosartorya fischeri NRRL 181 NFIA_010610 Aspergillus carbonarius ITEM 5010 Acar5010_207906 and Aspergillus tubingensis Asptu1_0189069;orf_classification=Uncharacterized;Alias=ANIA_00820,ANID_00820
AN0821	3.5661	3.7686	3.39845	0.202507	-0.370155	0.541399	0.282251	0.630405	NR	NA	Orthologs have role in establishment or maintenance of cell polarity mitochondrial genome maintenance mitochondrion inheritance phospholipid transport protein import into mitochondrial outer membrane;orf_classification=Uncharacterized;Alias=ANIA_00821,ANID_00821
AN0822	4.97435	5.03053	4.25989	0.05618	-0.770635	0.840732	0.0430696	2.03069	NR	NA	Gene=kfsA;Possible checkpoint kinase required for normal septation in conidiophores not hyphae present in hyphae and conidiophores at septa and cortex not at spindle pole bodies mutants have moderate growth defect;orf_classification=Verified;Alias=ANIA_00822,ANID_00822
AN0823	5.75081	5.84595	4.45554	0.0951394	-1.39041	0.74763	0.00897758	0.995665	C2	NA	Ortholog of A. fumigatus Af293 Afu1g14830 A. niger CBS 513.88 An01g12940 A. oryzae RIB40 AO090005001249 Aspergillus wentii Aspwe1_0171783 and Aspergillus sydowii Aspsy1_0053537;orf_classification=Uncharacterized;Alias=ANIA_00823,ANID_00823
AN0824	5.67349	5.96996	4.71858	0.296476	-1.25139	0.337717	0.0116105	0.80488	NR	NA	Gene=scdA;Putative mitochondrial acyl-coA dehydrogenase involved in short-chain fatty acid beta-oxidation required for growth on short-chain fatty acids;orf_classification=Verified;Alias=ANIA_00824,ANID_00824
AN0825	3.5728	3.40253	3.90393	-0.170272	0.5014	0.405135	0.039336	0.788268	NR	NA	Ortholog of A. fumigatus Af293 Afu1g14860 A. niger CBS 513.88 An06g02310 An01g12970 A. oryzae RIB40 AO090005001247 Aspergillus wentii Aspwe1_0485796 and Aspergillus sydowii Aspsy1_0083958;orf_classification=Uncharacterized;Alias=ANIA_00825,ANID_00825
AN0826	-2.20902	-2.43324	-5.03485	-0.224218	-2.60161	0.837201	0.0785618	0.732052	NR	NA	Predicted DDE1 transposon-related ORF;orf_classification=Uncharacterized;Alias=ANIA_00826,ANID_00826
AN0827	4.4036	4.29682	3.01826	-0.106787	-1.27855	0.819323	0.0682263	0.727703	NR	NA	Orthologs have glucosaminyl-phosphotidylinositol O-acyltransferase activity and role in GPI anchor biosynthetic process cellular response to drug;orf_classification=Uncharacterized;Alias=ANIA_00827,ANID_00827
AN0828	5.36167	4.79057	4.51615	-0.5711	-0.274417	0.145686	0.457471	1.15251	NR	NA	Putative amidase expression upregulated after exposure to farnesol;orf_classification=Uncharacterized;Alias=ANIA_00828,ANID_00828
AN0829	2.4337	2.24097	2.39815	-0.192726	0.157174	0.386454	0.458364	0.808179	NR	NA	Gene=pdeA;Low-affinity cAMP phosphodiesterase;orf_classification=Uncharacterized;Alias=ANIA_00829,ANID_00829
AN0830	4.40842	4.09248	3.18506	-0.315948	-0.907415	0.493083	0.126087	0.505891	NR	NA	Has domains with predicted transporter activity role in transport and membrane localization;orf_classification=Uncharacterized;Alias=ANIA_00830,ANID_00830
AN0831	6.5416	6.19091	6.6963	-0.350693	0.505389	0.00858903	0.00199492	1.0697	NR	NA	Orthologs have cytoplasm localization;orf_classification=Uncharacterized;Alias=ANIA_00831,ANID_00831
AN0832	6.1765	5.89921	6.18106	-0.277288	0.281844	0.0166991	0.0150006	0.978196	NR	NA	Has domains with predicted aminopeptidase activity manganese ion binding activity and role in cellular process;orf_classification=Uncharacterized;Alias=ANIA_00832,ANID_00832
AN0833	11.1368	10.5229	11.1167	-0.613849	0.593713	0.00282595	0.003122	0.42975	NR	NA	Ortholog of A. fumigatus Af293 Afu1g14930 A. oryzae RIB40 AO090005001239 Aspergillus wentii Aspwe1_0171773 Aspergillus sydowii Aspsy1_0139633 and Aspergillus terreus NIH2624 ATET_00857;orf_classification=Uncharacterized;Alias=ANIA_00833,ANID_00833
AN0834	6.27133	6.35526	5.46159	0.0839258	-0.893666	0.847572	0.096802	1.46415	NR	NA	Putative ER protein-translocation complex subunit transcript levels increase during the unfolded-protein response UPR ortholog of S. cerevisiae Sec63p;orf_classification=Uncharacterized;Alias=ANIA_00834,ANID_00834
AN0835	3.25092	2.74505	2.75077	-0.505871	0.00571533	0.0608593	0.978873	0.659925	NR	NA	Has domains with predicted sequence-specific DNA binding RNA polymerase II transcription factor activity zinc ion binding activity role in regulation of transcription DNA-dependent and nucleus localization;orf_classification=Uncharacterized;Alias=ANIA_00835,ANID_00835
AN0836	4.43898	4.52145	3.26784	0.0824687	-1.25361	0.811707	0.0256495	1.05172	NR	NA	Orthologs have D-arabinono-1-4-lactone oxidase activity;orf_classification=Uncharacterized;Alias=ANIA_00836,ANID_00836
AN0837	4.21287	3.3078	3.7515	-0.905065	0.4437	0.0123084	0.107843	2.36457	NR	NA	Protein with similarity to mammalian fragmin predicted role in actin filament severing;orf_classification=Uncharacterized;Alias=ANIA_00837,ANID_00837
AN0839	-4.87447	-5.08462	-5.31318	-0.210156	-0.22856	0.765689	0.746774	0.0799754	NR	NA	Has domains with predicted oxidoreductase activity and role in carotenoid biosynthetic process chlorophyll biosynthetic process oxidation-reduction process photosynthesis;orf_classification=Uncharacterized;Alias=ANIA_00839,ANID_00839
AN0840	4.56454	6.1158	6.28596	1.55126	0.170161	0.000566182	0.294305	1.11303	A1	NA	Putative alpha-isopropylmalate synthase with a predicted role in valine leucine and isoleucine metabolism;orf_classification=Uncharacterized;Alias=ANIA_00840,ANID_00840
AN0841	3.63791	8.77614	10.1809	5.13823	1.40475	5.972e-05	0.000354236	-0.962969	B1	NA	Protein of unknown function;orf_classification=Uncharacterized;Alias=ANIA_00841,ANID_00841
AN0842	5.30178	4.90917	5.48276	-0.392609	0.573596	0.0714204	0.021406	2.56949	NR	NA	Orthologs have cell division site spindle localization;orf_classification=Uncharacterized;Alias=ANIA_00842,ANID_00842
AN0843	7.58686	8.79345	8.18684	1.20659	-0.60661	0.0171469	0.114156	0.0538064	NR	NA	Orthologs have structural constituent of ribosome activity role in rRNA export from nucleus and 90S preribosome cytosolic small ribosomal subunit membrane nucleolus localization;orf_classification=Verified;Alias=ANIA_00843,ANID_00843
AN0844	2.16421	3.36109	3.18799	1.19688	-0.1731	0.251115	0.823023	1.20789	NR	NA	Protein required for actin cytoskeleton organization and cell cycle progression ortholog of S. cerevisiae Sda1p;orf_classification=Uncharacterized;Alias=ANIA_00844,ANID_00844
AN0845	1.41356	-0.409891	-2.07991	-1.82345	-1.67002	0.335676	0.441307	-0.174621	NR	NA	Ortholog of A. oryzae RIB40 AO090003000396 Aspergillus wentii Aspwe1_0118965 Aspergillus versicolor Aspve1_0024021 and Aspergillus niger ATCC 1015 182627-mRNA;orf_classification=Uncharacterized;Alias=ANIA_00845,ANID_00845
AN0846	3.86127	3.86099	3.454	-0.000270926	-0.406992	0.999363	0.278804	0.369606	NR	NA	Ortholog of A. fumigatus Af293 Afu1g15040 A. niger CBS 513.88 An01g13210 A. oryzae RIB40 AO090005001223 Aspergillus wentii Aspwe1_0040051 and Aspergillus sydowii Aspsy1_0038559;orf_classification=Uncharacterized;Alias=ANIA_00846,ANID_00846
AN0847	5.62477	5.56763	4.61933	-0.0571407	-0.948294	0.908695	0.120492	1.78618	NR	NA	Putative chaperone of the endoplasmic reticulum ER lumen;orf_classification=Uncharacterized;Alias=ANIA_00847,ANID_00847
AN0848	4.91751	4.99503	4.35783	0.0775224	-0.637202	0.850804	0.184064	0.513996	NR	NA	Orthologs have role in mitochondrial genome maintenance plasmid maintenance and cytosol mitochondrion localization;orf_classification=Uncharacterized;Alias=ANIA_00848,ANID_00848
AN0849	4.89129	4.61664	3.99534	-0.274648	-0.621302	0.176488	0.0237728	1.17951	NR	NA	Ortholog of A. nidulans FGSC A4 AN6081 A. fumigatus Af293 Afu1g15080 Afu2g09190 A. niger CBS 513.88 An01g13240 An12g04840 and A. oryzae RIB40 AO090005001220 AO090011000776;orf_classification=Uncharacterized;Alias=ANIA_00849,ANID_00849
AN0850	5.52574	5.50026	4.88989	-0.0254862	-0.610369	0.894134	0.02781	1.10969	NR	NA	Orthologs have Golgi apparatus endoplasmic reticulum localization;orf_classification=Uncharacterized;Alias=ANIA_00850,ANID_00850
AN0851	2.41447	2.02072	1.82943	-0.393753	-0.191294	0.0845666	0.350819	0.27023	NR	NA	Has domains with predicted cholestenol delta-isomerase activity role in sterol metabolic process and endoplasmic reticulum integral to membrane localization;orf_classification=Uncharacterized;Alias=ANIA_00851,ANID_00851
AN0852	1.29857	-0.288252	0.768702	-1.58682	1.05695	0.193071	0.366966	-0.708396	NR	NA	Has domains with predicted integral to membrane localization;orf_classification=Uncharacterized;Alias=ANIA_00852,ANID_00852
AN0853	1.52974	-0.412243	0.480358	-1.94198	0.8926	0.219654	0.58068	1.18903	NR	NA	Has domains with predicted DNA binding sequence-specific DNA binding RNA polymerase II transcription factor activity zinc ion binding activity and role in regulation of transcription DNA-dependent transcription DNA-templated;orf_classification=Uncharacterized;Alias=ANIA_00853,ANID_00853
AN0854	4.59644	3.87685	4.22427	-0.719586	0.347424	0.0351754	0.211423	2.57918	NR	NA	Ortholog of A. fumigatus Af293 Afu1g15110 A. niger CBS 513.88 An01g13270 A. oryzae RIB40 AO090005001214 Neosartorya fischeri NRRL 181 NFIA_010310 and Aspergillus wentii Aspwe1_0051140;orf_classification=Uncharacterized;Alias=ANIA_00854,ANID_00854
AN0855	2.87357	2.22278	1.86173	-0.650786	-0.361055	0.148817	0.4154	1.61353	NR	NA	Orthologs have DNA translocase activity double-stranded DNA binding activity;orf_classification=Uncharacterized;Alias=ANIA_00855,ANID_00855
AN0856	8.0531	7.82556	7.40889	-0.227535	-0.416668	0.124949	0.0235851	0.997112	NR	NA	Putative amino acid transporter expression reduced after exposure to farnesol;orf_classification=Uncharacterized;Alias=ANIA_00856,ANID_00856
AN0857	7.08225	6.57949	5.36582	-0.502766	-1.21367	0.0621978	0.0038526	1.5912	C2	NA	Ortholog of A. nidulans FGSC A4 AN6924 AN5943 AN8512 AN8548 AN8661 AN4642 and A. fumigatus Af293 Afu1g15290 Afu3g00850 Afu4g08850 Afu7g00920;orf_classification=Uncharacterized;Alias=ANIA_00857,ANID_00857
AN0858	10.6998	10.5165	10.0358	-0.183318	-0.480646	0.28968	0.0321355	1.62059	NR	NA	Gene=hsp104;Putative chaperone;orf_classification=Uncharacterized;Alias=ANIA_00858,ANID_00858
AN0859	7.09376	6.72184	6.61998	-0.371914	-0.101865	0.120171	0.624115	0.249749	NR	NA	Protein of unknown function;orf_classification=Uncharacterized;Alias=ANIA_00859,ANID_00859
AN0860	7.9757	8.5669	5.34201	0.5912	-3.22489	0.324812	0.00471591	1.13027	C2	NA	Ortholog of A. fumigatus Af293 Afu1g15260 A. niger CBS 513.88 An01g13370 A. oryzae RIB40 AO090103000449 AO090005001207 and Aspergillus wentii Aspwe1_0111296;orf_classification=Uncharacterized;Alias=ANIA_00860,ANID_00860
AN0861	6.19437	5.7814	6.24594	-0.412967	0.464536	0.0263566	0.0166608	0.62854	NR	NA	Ortholog of A. fumigatus Af293 Afu1g15250 A. oryzae RIB40 AO090005001206 Aspergillus wentii Aspwe1_0051149 Aspergillus sydowii Aspsy1_0122516 and Aspergillus terreus NIH2624 ATET_00827;orf_classification=Uncharacterized;Alias=ANIA_00861,ANID_00861
AN0862	5.86414	5.47618	6.05911	-0.387967	0.582936	0.326515	0.147637	-0.867752	NR	NA	Orthologs have tubulin binding activity role in tubulin complex assembly and prefoldin complex localization;orf_classification=Uncharacterized;Alias=ANIA_00862,ANID_00862
AN0863	3.65567	3.70966	4.7274	0.0539876	1.01774	0.794441	0.00339388	1.70885	C1	NA	Orthologs have role in conidiophore development conidium formation hyphal growth;orf_classification=Uncharacterized;Alias=ANIA_00863,ANID_00863
AN0864	4.38964	4.3385	3.53724	-0.0511434	-0.801258	0.873342	0.070089	-0.744197	NR	NA	Ortholog of A. fumigatus Af293 Afu1g15220 Aspergillus wentii Aspwe1_0483683 Aspergillus sydowii Aspsy1_0083917 and Aspergillus terreus NIH2624 ATET_00831;orf_classification=Uncharacterized;Alias=ANIA_00864,ANID_00864
AN0865	3.46865	4.35822	3.74153	0.889572	-0.616688	0.0159432	0.0394613	0.730314	NR	NA	Orthologs have cytosol nucleus localization;orf_classification=Uncharacterized;Alias=ANIA_00865,ANID_00865
AN0866	4.6029	4.80864	4.71411	0.205739	-0.0945323	0.38695	0.666571	1.07861	NR	NA	Ortholog of A. nidulans FGSC A4 AN3519 AN2646 AN0587 AN7370 and A. fumigatus Af293 Afu1g15200 Afu3g03790 Afu4g14040 Afu5g06900 Afu7g08575;orf_classification=Uncharacterized;Alias=ANIA_00866,ANID_00866
AN0867	6.17739	5.36409	5.58362	-0.813309	0.219537	0.0235302	0.407429	0.762136	NR	NA	Ortholog of A. nidulans FGSC A4 AN4122 AN2881 AN10123 A. fumigatus Af293 Afu1g13860 Afu1g15180 Afu3g11650 and A. niger CBS 513.88 An08g07010 An02g07440 An01g13480;orf_classification=Uncharacterized;Alias=ANIA_00867,ANID_00867
AN0868	3.74028	3.60791	3.74112	-0.132378	0.13321	0.652182	0.637636	0.589763	NR	NA	Acyl-CoA thioesterase upregulated in A. oryzae and A. nidulans under hypoxic growth conditions;orf_classification=Uncharacterized;Alias=ANIA_00868,ANID_00868
AN0869	2.98949	2.90139	2.37005	-0.0881071	-0.531336	0.836579	0.265868	0.370722	NR	NA	Ortholog of A. fumigatus Af293 Afu1g15160 A. oryzae RIB40 AO090005001195 Neosartorya fischeri NRRL 181 NFIA_010250 Aspergillus wentii Aspwe1_0040046 and Aspergillus versicolor Aspve1_0119010;orf_classification=Uncharacterized;Alias=ANIA_00869,ANID_00869
AN0870	8.38112	8.07254	8.63675	-0.308581	0.564212	0.0461136	0.00560192	0.334568	NR	NA	Putative transporter with a predicted role in small molecule transport;orf_classification=Uncharacterized;Alias=ANIA_00870,ANID_00870
AN0871	5.91954	5.76994	6.44876	-0.149597	0.67882	0.475652	0.0183021	0.543001	NR	NA	Orthologs have GPI-anchor transamidase activity role in attachment of GPI anchor to protein and GPI-anchor transamidase complex localization;orf_classification=Uncharacterized;Alias=ANIA_00871,ANID_00871
AN0872	3.78728	3.39223	2.68884	-0.395055	-0.703387	0.261987	0.101154	1.4813	NR	NA	Orthologs have chromatin binding activity role in DNA replication preinitiation complex assembly and DNA replication preinitiation complex cytosol nuclear chromatin localization;orf_classification=Uncharacterized;Alias=ANIA_00872,ANID_00872
AN0873	1.44163	1.54456	0.528316	0.102935	-1.01624	0.741206	0.0325375	0.667211	NR	NA	Has domains with predicted oxidoreductase activity and role in oxidation-reduction process;orf_classification=Uncharacterized;Alias=ANIA_00873,ANID_00873
AN0874	4.62244	4.67838	5.10955	0.0559407	0.431171	0.828592	0.127346	1.39397	NR	NA	Orthologs have polynucleotide adenylyltransferase activity role in mRNA polyadenylation and cytosol mRNA cleavage and polyadenylation specificity factor complex localization;orf_classification=Uncharacterized;Alias=ANIA_00874,ANID_00874
AN0875	3.1038	3.09919	-0.165712	-0.00461103	-3.2649	0.989236	0.00364303	0.410341	C2	NA	Ortholog of A. fumigatus Af293 Afu1g15350 A. niger CBS 513.88 An01g13580 A. oryzae RIB40 AO090005001181 Aspergillus wentii Aspwe1_0027582 and Aspergillus sydowii Aspsy1_0053487;orf_classification=Uncharacterized;Alias=ANIA_00875,ANID_00875
AN0876	4.40291	4.02999	4.72777	-0.372918	0.697774	0.172481	0.0279419	0.258217	NR	NA	Has domains with predicted FMN binding riboflavin reductase NADPH activity and role in oxidation-reduction process;orf_classification=Uncharacterized;Alias=ANIA_00876,ANID_00876
AN0878	2.26355	1.21968	2.58981	-1.04387	1.37013	0.0945321	0.0363916	1.16928	NR	NA	Gene=lccD;Extracellular laccase a copper-containing enzyme that oxidizes phenolic substrates;orf_classification=Verified;Alias=ANIA_00878,ANID_00878
AN0879	5.90206	6.61728	6.6147	0.715227	-0.00258731	0.0276951	0.990078	-0.289827	NR	NA	Orthologs have cytosol nucleus localization;orf_classification=Uncharacterized;Alias=ANIA_00879,ANID_00879
AN0880	3.17541	3.09319	2.88323	-0.0822225	-0.209957	0.882282	0.70411	0.461529	NR	NA	Gene=pexG;Putative peroxisomal targeting signal 2 PTS2 receptor protein inactivation impairs triacetylfusarinine C TAFC siderophore biosynthesis mutant is growth impaired in iron-depleted medium;orf_classification=Verified;Alias=ANIA_00880,ANID_00880
AN0881	2.60447	3.08231	3.04588	0.477841	-0.0364287	0.117014	0.873987	0.692427	NR	NA	Has domains with predicted oxidoreductase activity acting on paired donors with incorporation or reduction of molecular oxygen and 2-oxoglutarate as one donor more;orf_classification=Uncharacterized;Alias=ANIA_00881,ANID_00881
AN0882	4.14657	4.61676	3.47927	0.47019	-1.13749	0.355997	0.0723889	-0.894322	NR	NA	Protein of unknown function;orf_classification=Uncharacterized;Alias=ANIA_00882,ANID_00882
AN0883	4.34908	4.28084	4.39016	-0.068241	0.109323	0.683105	0.50212	0.0356239	NR	NA	Has domains with predicted acid-amino acid ligase activity;orf_classification=Uncharacterized;Alias=ANIA_00883,ANID_00883
AN0884	7.52513	7.41426	7.5846	-0.11087	0.170341	0.560281	0.377764	0.336855	NR	NA	Ortholog of A. fumigatus Af293 Afu1g15560 A. niger CBS 513.88 An01g13780 A. oryzae RIB40 AO090005001164 Aspergillus wentii Aspwe1_0039995 and Aspergillus sydowii Aspsy1_0053479;orf_classification=Uncharacterized;Alias=ANIA_00884,ANID_00884
AN0885	5.91756	5.6707	6.94902	-0.246862	1.27833	0.0195483	2.42329e-05	1.6663	C1	NA	Has domains with predicted sequence-specific DNA binding sequence-specific DNA binding transcription factor activity zinc ion binding activity role in regulation of transcription DNA-dependent and intracellular localization;orf_classification=Uncharacterized;Alias=ANIA_00885,ANID_00885
AN0886	4.9188	5.7832	5.22983	0.864397	-0.553367	0.0951195	0.204114	-0.172994	NR	NA	Gene=lamB;Protein with a predicted role in nitrogen metabolism involved in the utilization of 2-pyrrolidinone as a nitrogen source;orf_classification=Verified;Alias=ANIA_00886,ANID_00886
AN0887	4.01856	3.73485	4.33245	-0.283709	0.597604	0.496351	0.170289	1.91648	NR	NA	Gene=lamA;Putative urea amidolyase with a predicted role in nitrogen metabolism required for the utilization of lactams such as 2-pyrrolidinone;orf_classification=Verified;Alias=ANIA_00887,ANID_00887
AN0888	3.3863	3.47553	3.37242	0.0892227	-0.103104	0.75052	0.704069	0.947105	NR	NA	Ortholog of A. fumigatus Af293 Afu1g15510 A. niger CBS 513.88 An01g13820 A. oryzae RIB40 AO090005001158 Neosartorya fischeri NRRL 181 NFIA_009900 and Aspergillus wentii Aspwe1_0039986;orf_classification=Uncharacterized;Alias=ANIA_00888,ANID_00888
AN0889	3.86111	3.60563	4.23095	-0.255484	0.625319	0.191236	0.0130677	0.896853	NR	NA	Orthologs have ribosome binding activity role in cytoplasmic translation and extrinsic to membrane mitochondrial inner membrane localization;orf_classification=Uncharacterized;Alias=ANIA_00889,ANID_00889
AN0890	5.77917	5.04213	6.71456	-0.737035	1.67243	0.0433384	0.00202001	1.52406	C1	NA	Orthologs have fungal-type vacuole membrane localization;orf_classification=Uncharacterized;Alias=ANIA_00890,ANID_00890
AN0891	5.61357	5.42955	5.74735	-0.184018	0.317799	0.26364	0.0825309	2.01757	NR	NA	Gene=uaY;Zn2-Cys6 binuclear cluster domain transcription factor required for positive regulation of genes involved in purine degradation pathway in response to uric acid homology to Neurospora crassa pco-1;orf_classification=Verified;Alias=ANIA_00891,ANID_00891,UA
AN0892	6.63534	6.01825	6.20913	-0.617088	0.190886	0.0269093	0.360879	1.84238	NR	NA	Has domains with predicted heat shock protein binding unfolded protein binding activity and role in protein folding;orf_classification=Uncharacterized;Alias=ANIA_00892,ANID_00892
AN0893	4.30052	5.35419	4.52223	1.05366	-0.831958	0.00330587	0.00609546	0.854395	A1	NA	Gene=adB;Putative adenylosuccinate synthase with a predicted role in purine metabolism induced by ammonium and adenosine;orf_classification=Uncharacterized;Alias=ANIA_00893,ANID_00893,oxp,oxpA
AN0894	2.95915	3.16016	2.96767	0.201002	-0.192484	0.560648	0.558527	1.07656	NR	NA	Putative ATP-dependent RNA helicase ortholog of S. cerevisiae Mss116p expression reduced after exposure to farnesol;orf_classification=Uncharacterized;Alias=ANIA_00894,ANID_00894,helA
AN0895	7.25572	6.73722	7.44101	-0.518504	0.703794	0.0418749	0.0145108	0.348232	NR	NA	Predicted NAD-dependent oxidoreductase intracellular expression upregulated after exposure to farnesol;orf_classification=Verified;Alias=ANIA_00895,ANID_00895
AN0896	6.43049	6.37628	6.38556	-0.0542155	0.00928551	0.911559	0.984517	-0.349235	NR	NA	Putative succinate dehydrogenase;orf_classification=Uncharacterized;Alias=ANIA_00896,ANID_00896
AN0897	3.64442	4.62753	4.70687	0.983105	0.0793488	0.0257833	0.756601	0.254594	NR	NA	Orthologs have cytosol nucleus localization;orf_classification=Uncharacterized;Alias=ANIA_00897,ANID_00897
AN0898	4.99939	3.01946	2.74259	-1.97994	-0.276873	0.00599129	0.595112	0.306845	A2	NA	Has domains with predicted carbon-sulfur lyase activity and role in metabolic process;orf_classification=Uncharacterized;Alias=ANIA_00898,ANID_00898
AN0899	-4.64478	-6.26768	-5.56583	-1.6229	0.70185	0.139165	0.480903	1.26303	NR	NA	Ortholog of Aspergillus tubingensis Asptu1_0064889 Aspergillus kawachii Aspka1_0177024 Aspergillus acidus Aspfo1_0079278 and Aspergillus versicolor Aspve1_0119370;orf_classification=Uncharacterized;Alias=ANIA_00899,ANID_00899
AN0900	0.737796	1.7638	-2.97342	1.02601	-4.73722	0.490095	0.0353751	-0.965784	NR	NA	Protein of unknown function;orf_classification=Uncharacterized;Alias=ANIA_00900,ANID_00900
AN0901	4.01484	2.92942	1.24838	-1.08542	-1.68104	0.0397339	0.0322685	0.986229	NR	NA	Gene=tilA;Hyphal tip laccase with predicted role in degradation of phenolic substrates;orf_classification=Verified;Alias=ANIA_00901,ANID_00901
AN0902	3.13639	3.3388	2.50451	0.202413	-0.834292	0.295454	0.00836488	1.06074	NR	NA	Has domains with predicted sequence-specific DNA binding RNA polymerase II transcription factor activity zinc ion binding activity role in regulation of transcription DNA-dependent and nucleus localization;orf_classification=Uncharacterized;Alias=ANIA_00902,ANID_00902
AN0903	-0.225284	0.781856	0.639633	1.00714	-0.142222	0.242754	0.836621	0.68437	NR	NA	Ortholog of A. fumigatus Af293 Afu1g15690 A. niger CBS 513.88 An01g14030 A. oryzae RIB40 AO090005001138 Aspergillus wentii Aspwe1_0027550 and Aspergillus sydowii Aspsy1_0139000;orf_classification=Uncharacterized;Alias=ANIA_00903,ANID_00903
AN0904	3.66584	5.13188	3.29703	1.46604	-1.83485	0.102996	0.0564443	1.39616	NR	NA	Ortholog of A. fumigatus Af293 Afu1g15700 A. niger CBS 513.88 An01g14040 A. oryzae RIB40 AO090005001136 Aspergillus wentii Aspwe1_0027549 and Aspergillus sydowii Aspsy1_0141245;orf_classification=Uncharacterized;Alias=ANIA_00904,ANID_00904
AN0905	2.16767	1.47229	2.50949	-0.695384	1.0372	0.213328	0.0748953	1.32596	NR	NA	Orthologs have role in protein ubiquitination regulation of mitotic metaphaseanaphase transition and anaphase-promoting complex cell division site cytosol mitotic spindle pole body localization;orf_classification=Uncharacterized;Alias=ANIA_00905,ANID_00905
AN0906	5.60542	6.28411	5.93618	0.678695	-0.347936	0.0395427	0.192533	1.95568	NR	NA	Gene=kapB;Essential nuclear transport protein;orf_classification=Verified;Alias=ANIA_00906,ANID_00906,kap95
AN0907	7.3225	8.45454	8.0968	1.13205	-0.357739	0.0268765	0.324656	-0.56918	NR	NA	Orthologs have structural constituent of ribosome activity and cytosolic small ribosomal subunit nucleus localization;orf_classification=Uncharacterized;Alias=ANIA_00907,ANID_00907
AN0908	1.76087	3.14574	1.26786	1.38487	-1.87788	0.0559721	0.0241584	0.23634	NR	NA	Orthologs have DNA binding bending and RNA polymerase III type 1 promoter sequence-specific DNA binding more;orf_classification=Uncharacterized;Alias=ANIA_00908,ANID_00908
AN0909	4.25213	4.36644	4.07719	0.114307	-0.289247	0.767152	0.459172	1.13291	NR	NA	Protein of unknown function transcript upregulated in response to camptothecin;orf_classification=Uncharacterized;Alias=ANIA_00909,ANID_00909
AN0910	5.20724	5.46754	5.32699	0.2603	-0.140546	0.021504	0.112757	0.878921	NR	NA	Putative phosphatidylserine decarboxylase with a predicted role in phospholipid metabolism expression reduced after exposure to farnesol;orf_classification=Uncharacterized;Alias=ANIA_00910,ANID_00910
AN0911	3.25145	3.75822	2.72128	0.506775	-1.03695	0.020109	0.00157909	0.745883	C2	NA	Ortholog of A. fumigatus Af293 Afu1g15770 A. niger CBS 513.88 An01g14120 A. oryzae RIB40 AO090005001123 Aspergillus wentii Aspwe1_0039951 and Aspergillus sydowii Aspsy1_0267314;orf_classification=Uncharacterized;Alias=ANIA_00911,ANID_00911
AN0912	4.74692	4.8397	3.92522	0.0927832	-0.914482	0.515244	0.00232023	0.381837	NR	NA	Putative Beta-isopropylmalate dehydrogenase with a predicted role in valine leucine and isoleucine metabolism;orf_classification=Uncharacterized;Alias=ANIA_00912,ANID_00912
AN0913	8.25746	7.7824	7.99033	-0.475059	0.207932	0.0903589	0.389486	0.512985	NR	NA	Putative phosphatidylinositol synthase with a predicted role in phospholipid metabolism;orf_classification=Uncharacterized;Alias=ANIA_00913,ANID_00913
AN0914	3.41313	3.59639	4.53209	0.183254	0.935705	0.277722	0.00137703	0.990592	NR	NA	Orthologs have protein serinethreonine phosphatase activity role in cellular response to heat protein dephosphorylation regulation of vacuole fusion non-autophagic and fungal-type vacuole membrane mitochondrion localization;orf_classification=Uncharacterized;Alias=ANIA_00914,ANID_00914
AN0915	-4.14261	-4.00885	-3.87845	0.133757	0.130403	0.770037	0.77428	-1.35476	NR	NA	Protein of unknown function;orf_classification=Uncharacterized;Alias=ANIA_00915,ANID_00915
AN0916	-5.24759	-5.57608	-5.80464	-0.328495	-0.22856	0.665988	0.763672	0.571434	NR	NA	Ortholog of Aspergillus glaucus Aspgl1_0142420 and Aspergillus versicolor Aspve1_0078861;orf_classification=Uncharacterized;Alias=ANIA_00916,ANID_00916
AN0917	4.69514	5.30735	5.71764	0.612207	0.410291	0.0870664	0.170002	1.15898	NR	NA	Orthologs have role in ascospore formation sporocarp development involved in sexual reproduction and nucleus localization;orf_classification=Uncharacterized;Alias=ANIA_00917,ANID_00917
AN0918	8.60463	7.76919	8.5659	-0.835437	0.796709	0.0030076	0.00351721	0.662661	NR	NA	Putative ceramide hydroxylase with a predicted role in sphingoglycolipid metabolism;orf_classification=Uncharacterized;Alias=ANIA_00918,ANID_00918
AN0919	7.53557	7.10606	7.33399	-0.429511	0.22793	0.0107109	0.0776947	0.720716	NR	NA	Has domains with predicted orotidine-5-phosphate decarboxylase activity and role in de novo pyrimidine nucleobase biosynthetic process;orf_classification=Uncharacterized;Alias=ANIA_00919,ANID_00919
AN0920	3.76943	3.94695	4.82407	0.177528	0.877118	0.718821	0.0892066	1.02077	NR	NA	Ortholog of A. fumigatus Af293 Afu1g15840 A. niger CBS 513.88 An01g14230 A. oryzae RIB40 AO090005001115 Aspergillus wentii Aspwe1_0039943 and Aspergillus sydowii Aspsy1_0038467;orf_classification=Uncharacterized;Alias=ANIA_00920,ANID_00920
AN0921	-0.255449	1.54762	-1.27565	1.80307	-2.82327	0.436938	0.256673	-0.300448	NR	NA	Protein of unknown function;orf_classification=Uncharacterized;Alias=ANIA_00921,ANID_00921
AN0922	6.39778	6.44354	5.6113	0.0457517	-0.832238	0.835989	0.0159019	0.832688	NR	NA	Orthologs have role in ER to Golgi vesicle-mediated transport Golgi inheritance Golgi localization retrograde vesicle-mediated transport Golgi to ER and COPI vesicle coat localization;orf_classification=Uncharacterized;Alias=ANIA_00922,ANID_00922
AN0923	4.4452	4.80949	5.0829	0.364293	0.273414	0.186539	0.270639	1.73118	NR	NA	Ortholog of A. fumigatus Af293 Afu1g15870 A. niger CBS 513.88 An01g14280 A. oryzae RIB40 AO090005001113 Aspergillus sydowii Aspsy1_0053441 and Aspergillus glaucus Aspgl1_0063899;orf_classification=Uncharacterized;Alias=ANIA_00923,ANID_00923
AN0924	5.77584	5.659	5.7047	-0.116837	0.0456979	0.172465	0.549441	1.1564	NR	NA	Has domains with predicted magnesium ion transmembrane transporter activity role in magnesium ion transport and membrane localization;orf_classification=Uncharacterized;Alias=ANIA_00924,ANID_00924
AN0925	4.21425	3.76658	4.44415	-0.447664	0.677573	0.0239905	0.0046774	1.6731	NR	NA	Has domains with predicted phosphoric ester hydrolase activity;orf_classification=Uncharacterized;Alias=ANIA_00925,ANID_00925
AN0926	3.86587	4.67186	4.19145	0.805986	-0.480411	0.151043	0.317842	1.6017	NR	NA	Gene=kapC;Non-essential nuclear transport receptor importin-beta2 subunit karyopherin superfamily expression reduced after exposure to farnesol;orf_classification=Verified;Alias=ANIA_00926,ANID_00926,kap104
AN0927	4.17355	5.64083	4.75726	1.46728	-0.883566	0.000148527	0.000686121	0.629473	A1	NA	Orthologs have ubiquitin-specific protease activity role in cellular response to drug protein deubiquitination and nuclear periphery proteasome complex localization;orf_classification=Uncharacterized;Alias=ANIA_00927,ANID_00927
AN0928	5.50009	6.5047	6.35502	1.00461	-0.149671	0.000574703	0.213055	1.31499	A1	NA	Orthologs have role in conidiophore development;orf_classification=Uncharacterized;Alias=ANIA_00928,ANID_00928
AN0929	6.66823	6.05405	6.9846	-0.614182	0.930548	0.00276976	0.000488446	1.86513	NR	NA	Putative choline kinase with a predicted role in phospholipid metabolism;orf_classification=Uncharacterized;Alias=ANIA_00929,ANID_00929
AN0930	7.12156	5.85133	5.70981	-1.27022	-0.141519	2.79332e-05	0.106587	1.0635	A2	NA	Orthologs have endoplasmic reticulum localization;orf_classification=Uncharacterized;Alias=ANIA_00930,ANID_00930
AN0931	5.6502	5.5501	6.57545	-0.100105	1.02536	0.532906	0.00149329	1.51197	C1	NA	Gene=pbsA;Mitogen activated protein kinase kinase MAPKK of the HOG signaling pathway that regulates osmotic stress response mutants are sensitive to NaCl and 1.5 M sucrose;orf_classification=Verified;Alias=ANIA_00931,ANID_00931,pbsB
AN0932	6.76257	6.47786	9.33972	-0.284714	2.86186	0.0753589	8.48325e-06	1.13159	C1	NA	Gene=glrA;Putative glutathione oxidoreductase with a predicted role in glutathione biosynthesis;orf_classification=Verified;Alias=ANIA_00932,ANID_00932
AN0933	8.32781	8.31353	6.99128	-0.0142849	-1.32224	0.93662	0.00131901	0.909197	C2	NA	Gene=crhC;Putative transglycosidase with a predicted role in glucan processing predicted glycosyl phosphatidylinositol GPI-anchor;orf_classification=Uncharacterized;Alias=ANIA_00933,ANID_00933
AN0934	2.63061	2.81592	2.15968	0.185309	-0.656241	0.825741	0.475751	0.767231	NR	NA	Ortholog of A. fumigatus Af293 Afu1g16200 A. niger CBS 513.88 An01g11000 A. oryzae RIB40 AO090005001089 Aspergillus wentii Aspwe1_0171659 and Aspergillus sydowii Aspsy1_0053430;orf_classification=Uncharacterized;Alias=ANIA_00934,ANID_00934
AN0935	6.09947	5.45074	5.97883	-0.648731	0.528082	0.164125	0.230252	-0.773491	NR	NA	Protein of unknown function;orf_classification=Uncharacterized;Alias=ANIA_00935,ANID_00935
AN0936	4.00845	3.02572	2.44866	-0.982727	-0.577057	0.0132159	0.106381	0.713696	NR	NA	Orthologs have threonine-tRNA ligase activity and mitochondrion localization;orf_classification=Uncharacterized;Alias=ANIA_00936,ANID_00936
AN0937	3.15286	3.25756	2.44895	0.1047	-0.80861	0.682945	0.0306958	1.14796	NR	NA	Has domains with predicted DNA binding sequence-specific DNA binding RNA polymerase II transcription factor activity zinc ion binding activity and role in regulation of transcription DNA-dependent transcription DNA-templated;orf_classification=Uncharacterized;Alias=ANIA_00937,ANID_00937
AN0938	3.87789	3.28651	3.07566	-0.591378	-0.210856	0.228486	0.659242	0.859174	NR	NA	Has domains with predicted substrate-specific transmembrane transporter activity role in transmembrane transport and integral to membrane localization;orf_classification=Uncharacterized;Alias=ANIA_00938,ANID_00938
AN0939	3.38079	2.3913	1.11515	-0.989497	-1.27615	0.19682	0.204927	0.649845	NR	NA	Has domains with predicted catalytic activity and role in metabolic process;orf_classification=Uncharacterized;Alias=ANIA_00939,ANID_00939
AN0940	-3.77476	-3.641	-3.5106	0.133757	0.130403	0.770037	0.77428	-1.72261	NR	NA	Putative hydrophobin;orf_classification=Uncharacterized;Alias=ANIA_00940,ANID_00940
AN0941	2.5989	2.46431	0.0420042	-0.134589	-2.42231	0.65945	0.00479559	1.42707	C2	NA	Gene=agdE;Protein with alpha-glucosidase activity predicted role in maltose metabolism transcriptionally induced by isomaltose in an amyR-dependent manner;orf_classification=Verified;Alias=ANIA_00941,ANID_00941,agdB,agdC
AN0942	3.69037	3.36667	1.64493	-0.323699	-1.72175	0.509892	0.0490708	0.546956	NR	NA	Gene=ladA;Putative L-arabinitol 4-dehydrogenase with a predicted role in L-arabinosearabitol and D-xyloseD-L-xylulosexylitol metabolism transcriptionally induced by growth on xylose;orf_classification=Verified;Alias=ANIA_00942,ANID_00942,araA
AN0943	6.79068	6.71737	7.29778	-0.0733012	0.58041	0.715855	0.0299134	-0.0513992	NR	NA	Gene=atp20;Putative mitochondrial F1F0-ATP synthase subunit g ortholog of S. cerevisiae Atp20p expression reduced after exposure to farnesol;orf_classification=Uncharacterized;Alias=ANIA_00943,ANID_00943
AN0944	2.23571	2.51019	3.60507	0.274483	1.09488	0.329632	0.00477752	1.18396	C1	NA	Putative ATP-dependent RNA helicase transcript repressed by nitrogen limitation;orf_classification=Uncharacterized;Alias=ANIA_00944,ANID_00944
AN0946	3.17281	3.97713	3.95448	0.804323	-0.0226497	0.397469	0.976645	1.27381	NR	NA	Orthologs have role in cellular response to biotic stimulus cellular response to drug and cellular response to starvation more;orf_classification=Uncharacterized;Alias=ANIA_00946,ANID_00946
AN0947	5.82871	6.00291	6.66127	0.174201	0.658361	0.133527	0.00143899	1.13093	NR	NA	Gene=cnxABC;Protein required for the synthesis of precursor Z an intermediate in the molybdopterin cofactor biosynthesis pathway molybdopterin cofactor is required for the activity of nitrate reductase;orf_classification=Verified;Alias=ANIA_00947,ANID_00947,ni50
AN0948	6.79603	7.40768	8.30924	0.611649	0.901562	0.0412019	0.00934278	1.36177	NR	NA	Has domains with predicted ATP binding ATPase activity;orf_classification=Uncharacterized;Alias=ANIA_00948,ANID_00948
AN0949	2.26595	2.65824	3.58586	0.392291	0.927618	0.550758	0.122404	0.341417	NR	NA	Has domains with predicted iron ion binding oxidoreductase activity and role in fatty acid biosynthetic process oxidation-reduction process;orf_classification=Uncharacterized;Alias=ANIA_00949,ANID_00949
AN0950	6.05657	5.51297	5.92309	-0.5436	0.410124	0.017229	0.0404413	-0.554273	NR	NA	Ortholog of Aspergillus versicolor Aspve1_0036555 and Aspergillus sydowii Aspsy1_0038433;orf_classification=Uncharacterized;Alias=ANIA_00950,ANID_00950
AN0952	6.64841	5.58663	5.74304	-1.06178	0.156412	0.00635031	0.510875	0.695103	A2	NA	Orthologs have mitochondrion localization;orf_classification=Uncharacterized;Alias=ANIA_00952,ANID_00952
AN0953	5.58179	5.68743	5.69227	0.105644	0.00483768	0.46249	0.971328	0.783247	NR	NA	Orthologs have cytosol nucleus localization;orf_classification=Uncharacterized;Alias=ANIA_00953,ANID_00953
AN0954	0.208537	0.987568	0.342898	0.77903	-0.64467	0.311734	0.376236	0.0717627	NR	NA	Has domains with predicted heme binding activity;orf_classification=Uncharacterized;Alias=ANIA_00954,ANID_00954
AN0956	2.13928	3.32915	3.7635	1.18987	0.434348	0.228122	0.528464	0.935083	NR	NA	Orthologs have tRNA dihydrouridine synthase activity role in tRNA modification and mitochondrion nucleus localization;orf_classification=Uncharacterized;Alias=ANIA_00956,ANID_00956
AN0958	-3.4831	-2.49363	-1.66161	0.989477	0.832015	0.733863	0.758843	-0.592919	NR	NA	Ortholog of A. oryzae RIB40 AO090005001054;orf_classification=Uncharacterized;Alias=ANIA_00958,ANIA_11895,ANID_00958,ANID_11895
AN0959	-4.03769	-2.64275	-4.09715	1.39494	-1.4544	0.296302	0.27682	-1.13606	NR	NA	Protein of unknown function;orf_classification=Uncharacterized;Alias=ANIA_00959,ANIA_11895,ANID_00959,ANID_11895
AN0960	0.0945269	0.191371	1.16329	0.0968443	0.971915	0.868705	0.0973654	1.06764	NR	NA	Orthologs have role in mitotic spindle organization protein localization to kinetochore spindle localization and kinetochore localization;orf_classification=Uncharacterized;Alias=ANIA_00960,ANID_00960
AN0963	3.47526	3.33599	1.9494	-0.139262	-1.38659	0.551641	0.00524868	0.68437	C2	NA	Has domains with predicted role in lipid metabolic process;orf_classification=Uncharacterized;Alias=ANIA_00963,ANID_00963
AN0964	5.68974	7.80589	4.09665	2.11615	-3.70924	0.133695	0.0543194	0.24245	NR	NA	Ortholog of A. fumigatus Af293 Afu1g16640 A. niger CBS 513.88 An01g10620 A. oryzae RIB40 AO090005001050 Aspergillus wentii Aspwe1_0039876 and Aspergillus sydowii Aspsy1_0138532;orf_classification=Uncharacterized;Alias=ANIA_00964,ANID_00964
AN0965	3.11956	3.19904	3.63219	0.0794823	0.433143	0.818803	0.203574	-1.23786	NR	NA	Protein of unknown function;orf_classification=Uncharacterized;Alias=ANIA_00965,ANID_00965
AN0966	3.28526	3.5875	3.47547	0.302238	-0.112028	0.670781	0.866532	0.231432	NR	NA	Ortholog of A. fumigatus Af293 Afu1g16610 A. niger CBS 513.88 An01g10600 A. oryzae RIB40 AO090005001045 Aspergillus wentii Aspwe1_0171620 and Aspergillus sydowii Aspsy1_0141340;orf_classification=Uncharacterized;Alias=ANIA_00966,ANID_00966
AN0969	3.53706	4.16772	1.75966	0.630656	-2.40806	0.127056	0.00496089	-0.305788	C2	NA	Gene=ngn17;Putative GNAT-type acetyltransferase;orf_classification=Uncharacterized;Alias=ANIA_00969,ANID_00969
AN0970	-1.75112	-3.50111	-3.17714	-1.74999	0.323968	0.485367	0.897946	0.512985	NR	NA	Has domains with predicted role in transmembrane transport and integral to membrane localization;orf_classification=Uncharacterized;Alias=ANIA_00970,ANID_00970
AN0971	-2.37814	-3.81432	-3.81432	-1.43618	1.77636e-15	0.328158	1	-1.41889	NR	NA	Protein of unknown function;orf_classification=Uncharacterized;Alias=ANIA_00971,ANID_00971
AN0972	-2.37563	-3.06316	-0.11693	-0.687534	2.94623	0.781231	0.240846	-2.30045	NR	NA	Protein of unknown function;orf_classification=Uncharacterized;Alias=ANIA_00972,ANID_00972
AN0973	0.705706	0.833816	-2.88066	0.12811	-3.71448	0.93466	0.137895	1.24671	NR	NA	Gene=brlA;C2H2 zinc finger transcription factor fphA- and lreB-dependent light induced regulator of conidiophore development locus has 2 overlapping transcriptional units called brlA alpha and brlA beta see 5 brlA micro-ORF AN0974;orf_classification=Verified;Alias=ANIA_00973,ANID_00973,br,brl
AN0974	0.858231	-0.111789	1.08921	-0.97002	1.201	0.582523	0.47501	-0.477944	NR	NA	Small uORF encoded in the 5UTR of the brlA beta transcript plays a role in the translational repression of brlA beta;orf_classification=Verified;Alias=ANIA_00974,ANID_00974,brlA micro-ORF
AN0975	-5.96829	-5.83454	-5.70413	0.133757	0.130403	0.770037	0.77428	0.470927	NR	NA	Predicted DDE1 transposon-related ORF;orf_classification=Uncharacterized;Alias=ANIA_00975,ANID_00975
AN0976	4.6207	4.33015	4.66557	-0.290553	0.335416	0.150258	0.102885	1.95457	NR	NA	Gene=rfeE;Subunit of the SAGA transcriptional regulatory complex;orf_classification=Verified;Alias=ANIA_00976,ANID_00976
AN0977	5.63391	5.5144	4.50693	-0.119506	-1.00747	0.73016	0.0431108	0.662661	NR	NA	Putative peroxin with a predicted role in peroxisome biogenesis;orf_classification=Uncharacterized;Alias=ANIA_00977,ANID_00977
AN0978	3.55194	4.88192	4.58366	1.32998	-0.29826	0.0616062	0.534191	1.13553	NR	NA	Orthologs have guanyl-nucleotide exchange factor activity translation initiation factor activity and role in regulation of translational initiation;orf_classification=Uncharacterized;Alias=ANIA_00978,ANID_00978
AN0979	6.83911	6.94934	6.95486	0.110229	0.00551902	0.328319	0.957877	1.91533	NR	NA	Ortholog of A. fumigatus Af293 Afu1g16680 A. niger CBS 513.88 An01g10380 A. oryzae RIB40 AO090005001032 Aspergillus wentii Aspwe1_0109980 and Aspergillus sydowii Aspsy1_0140609;orf_classification=Uncharacterized;Alias=ANIA_00979,ANID_00979
AN0980	3.86929	3.60271	2.25817	-0.266581	-1.34454	0.304994	0.00694317	1.86473	C2	NA	Gene=lacB;Beta-galactosidase with a predicted role in lactose metabolism;orf_classification=Verified;Alias=ANIA_00980,ANID_00980
AN0981	5.41644	4.83531	2.79644	-0.581127	-2.03887	0.159944	0.009614	1.2461	C2	NA	Has domains with predicted integral to membrane localization;orf_classification=Uncharacterized;Alias=ANIA_00981,ANID_00981
AN0982	5.09392	4.20547	5.13202	-0.888445	0.926547	0.00149706	0.0011298	0.601221	NR	NA	Ortholog of A. fumigatus Af293 Afu1g16720 A. niger CBS 513.88 An01g10310 A. oryzae RIB40 AO090005001020aipD Aspergillus wentii Aspwe1_0171606 and Aspergillus sydowii Aspsy1_0083791;orf_classification=Uncharacterized;Alias=ANIA_00982,ANID_00982
AN0983	2.23484	2.14826	2.54773	-0.0865802	0.39947	0.902746	0.546125	0.799087	NR	NA	Ortholog of A. niger CBS 513.88 An01g10320 A. oryzae RIB40 AO090005001019 Neosartorya fischeri NRRL 181 NFIA_008660 Aspergillus wentii Aspwe1_0476338 and Aspergillus versicolor Aspve1_0277552;orf_classification=Uncharacterized;Alias=ANIA_00983,ANID_00983
AN0984	2.13515	2.33117	2.87099	0.196019	0.539816	0.237725	0.0105884	1.26664	NR	NA	Orthologs have nucleus localization;orf_classification=Uncharacterized;Alias=ANIA_00984,ANID_00984
AN0985	2.78686	2.405	1.41783	-0.381858	-0.987167	0.211194	0.0307157	0.413594	NR	NA	Protein of unknown function;orf_classification=Uncharacterized;Alias=ANIA_00985,ANID_00985
AN0986	4.73095	4.8981	3.93836	0.167153	-0.959738	0.547679	0.0214022	1.71061	NR	NA	Ortholog of A. fumigatus Af293 Afu1g16745 A. niger CBS 513.88 An01g10200 A. oryzae RIB40 AO090005001009 Aspergillus wentii Aspwe1_0171600 and Aspergillus sydowii Aspsy1_0140408;orf_classification=Uncharacterized;Alias=ANIA_00986,ANID_00986
AN0987	4.01864	4.39329	5.46937	0.374646	1.07607	0.285485	0.0112115	0.0086303	NR	NA	Has domains with predicted N-acetyltransferase activity;orf_classification=Uncharacterized;Alias=ANIA_00987,ANID_00987
AN0988	5.5785	5.44097	5.32783	-0.137529	-0.113142	0.136593	0.200881	1.63877	NR	NA	Gene=lkh1;LAMMER kinase involved in control of vegetative growth sexual and asexual development mutants have a strong growth defect;orf_classification=Verified;Alias=ANIA_00988,ANID_00988,lkhA
AN0989	4.68986	5.06963	5.03111	0.379767	-0.0385228	0.129593	0.849135	1.24732	NR	NA	Has domains with predicted role in DNA-dependent transcription initiation and transcription factor TFIID complex localization;orf_classification=Uncharacterized;Alias=ANIA_00989,ANID_00989
AN0990	4.82236	4.75497	5.06059	-0.0673921	0.305625	0.749734	0.179922	1.56267	NR	NA	Orthologs have cytosol mRNA cleavage and polyadenylation specificity factor complex localization;orf_classification=Uncharacterized;Alias=ANIA_00990,ANID_00990
AN0991	4.25142	5.06722	6.005	0.815802	0.937786	0.166547	0.0733803	0.632268	NR	NA	Orthologs have cytosol localization;orf_classification=Uncharacterized;Alias=ANIA_00991,ANID_00991
AN0992	3.65755	6.46132	10.0875	2.80377	3.6262	0.0306514	0.00148829	0.0867838	C1	NA	Has domains with predicted nucleotide binding activity;orf_classification=Uncharacterized;Alias=ANIA_00992,ANID_00992
AN0993	2.70223	2.76103	2.5825	0.0587991	-0.178528	0.844609	0.551062	1.05866	NR	NA	Has domains with predicted role in transmembrane transport and integral to membrane localization;orf_classification=Uncharacterized;Alias=ANIA_00993,ANID_00993
AN0995	4.3889	4.60718	3.39702	0.218287	-1.21017	0.120244	0.000407592	2.13521	C2	NA	Ortholog of A. fumigatus Af293 Afu1g12700 A. oryzae RIB40 AO090012000643 Aspergillus wentii Aspwe1_0051357 Aspergillus sydowii Aspsy1_0083776 and Aspergillus terreus NIH2624 ATET_00461;orf_classification=Uncharacterized;Alias=ANIA_00995,ANID_00995
AN0996	4.4361	4.39204	4.22352	-0.0440662	-0.168516	0.878734	0.559527	-0.118727	NR	NA	Ortholog of A. fumigatus Af293 Afu1g12720 A. niger CBS 513.88 An08g05490 A. oryzae RIB40 AO090012000642 Aspergillus wentii Aspwe1_0500481 and Aspergillus sydowii Aspsy1_0074528;orf_classification=Uncharacterized;Alias=ANIA_00996,ANID_00996
AN0997	4.53528	4.64445	4.65451	0.109169	0.010055	0.760489	0.976259	0.678973	NR	NA	Orthologs have structural constituent of ribosome activity and mitochondrial large ribosomal subunit localization;orf_classification=Uncharacterized;Alias=ANIA_00997,ANID_00997
AN0998	4.24815	4.06652	4.07602	-0.181625	0.00949854	0.693112	0.982936	0.202888	NR	NA	Orthologs have role in interspecies interaction between organisms;orf_classification=Uncharacterized;Alias=ANIA_00998,ANID_00998
AN0999	6.20519	6.19181	5.97873	-0.0133807	-0.213081	0.953563	0.37658	0.908429	NR	NA	Gene=capA;Adenylate cyclase-associated protein;orf_classification=Uncharacterized;Alias=ANIA_00999,ANID_00999
AN1000	3.39683	4.32607	3.5743	0.929244	-0.751768	0.105751	0.136396	-0.265345	NR	NA	Ortholog of A. fumigatus Af293 Afu1g12780 A. niger CBS 513.88 An08g05560 Aspergillus wentii Aspwe1_0500525 Aspergillus sydowii Aspsy1_0142138 and Aspergillus terreus NIH2624 ATET_00472;orf_classification=Uncharacterized;Alias=ANIA_01000,ANID_01000
AN10002	3.82836	3.70626	3.62787	-0.122099	-0.0783894	0.351986	0.533054	2.36905	NR	NA	Gene=nup192;Putative nuclear pore complex with homology to Saccharomyces cerevisiae Nup192p;orf_classification=Uncharacterized;Alias=AN0037,ANIA_10002,ANID_10002
AN10003	5.02344	4.91416	5.34153	-0.10928	0.427374	0.617439	0.088843	1.3173	NR	NA	Has domains with predicted GTP binding GTPase activity;orf_classification=Uncharacterized;Alias=ANIA_10003,ANID_10003
AN10005	-0.0775661	0.340372	-5.02897	0.417938	-5.36935	0.749203	0.0187524	-0.204233	NR	AN0016 cluster	Has domains with predicted nucleotide binding oxidoreductase activity and role in metabolic process;orf_classification=Uncharacterized;Alias=ANIA_10005,ANID_10005
AN10006	4.74455	5.52669	4.54787	0.782148	-0.978822	0.0920093	0.0490566	-0.430509	NR	NA	Has domains with predicted zinc ion binding activity;orf_classification=Uncharacterized;Alias=ANIA_10006,ANID_10006
AN10007	6.14072	6.64103	5.81632	0.500309	-0.824709	0.117125	0.0296369	-0.937878	NR	NA	Orthologs have RNA binding activity role in mRNA splicing via spliceosome and U4U6 x U5 tri-snRNP complex U6 snRNP cytoplasm nucleolus small nucleolar ribonucleoprotein complex localization;orf_classification=Uncharacterized;Alias=ANIA_10007,ANID_10007
AN10008	5.13776	5.02184	5.69934	-0.115922	0.677502	0.668085	0.0449557	1.5612	NR	NA	Gene=culD;Predicted ubiquitin protein ligase role in ubiquitin-dependent protein catabolism and cullin-RING ubiquitin ligase complex localization NeddH-associated protein;orf_classification=Uncharacterized;Alias=ANIA_10008,ANID_10008
AN10009	-3.23202	-3.09827	-2.96786	0.133757	0.130403	0.770037	0.77428	-2.26534	NR	NA	Protein of unknown function;orf_classification=Uncharacterized;Alias=ANIA_10009,ANID_10009
AN1001	7.8447	7.31804	7.69964	-0.526661	0.381598	0.0159218	0.0443922	1.56169	NR	NA	Ortholog of A. fumigatus Af293 Afu1g12770 A. niger CBS 513.88 An08g05540 A. oryzae RIB40 AO090012000633 Aspergillus wentii Aspwe1_0027882 and Aspergillus sydowii Aspsy1_0191418;orf_classification=Uncharacterized;Alias=ANIA_01001,ANID_01001
AN10010	6.08171	5.7613	5.87508	-0.320413	0.113788	0.0437347	0.364813	1.36457	NR	NA	Has domains with predicted RNA binding hydrolase activity manganese ion binding activity;orf_classification=Uncharacterized;Alias=ANIA_10010,ANID_10010
AN10011	3.43915	4.37673	3.11266	0.937575	-1.26407	0.272521	0.159886	0.78073	NR	NA	Has domains with predicted oxidoreductase activity acting on the aldehyde or oxo group of donors NAD or NADP as acceptor activity and role in oxidation-reduction process;orf_classification=Uncharacterized;Alias=ANIA_10011,ANID_10011
AN10012	5.07554	3.70428	5.40485	-1.37126	1.70057	0.000790753	0.00027446	0.549916	D2	NA	Orthologs have role in iron-sulfur cluster assembly and mitochondrial matrix localization;orf_classification=Uncharacterized;Alias=ANIA_10012,ANID_10012
AN10013	3.19397	2.97342	2.786	-0.220548	-0.187421	0.596007	0.651016	1.10568	NR	NA	Has domains with predicted role in transmembrane transport and integral to membrane localization;orf_classification=Uncharacterized;Alias=ANIA_10013,ANID_10013
AN10014	3.54079	2.40096	4.88358	-1.13983	2.48262	0.0323924	0.00117639	0.209141	C1	NA	Protein of unknown function;orf_classification=Uncharacterized;Alias=ANIA_10014,ANID_10014
AN10016	3.02668	3.51722	2.68468	0.490538	-0.832542	0.394861	0.177731	1.11836	NR	NA	Ortholog of A. fumigatus Af293 Afu5g11710 A. niger CBS 513.88 An18g03020 A. oryzae RIB40 AO090120000289 Neosartorya fischeri NRRL 181 NFIA_075570 and Aspergillus wentii Aspwe1_0026623;orf_classification=Uncharacterized;Alias=ANIA_10016,ANID_10016
AN10017	4.30996	3.99726	4.748	-0.312695	0.750741	0.29393	0.0358864	1.7866	NR	NA	Orthologs have role in cellular protein localization positive regulation of deubiquitinase activity and cell cortex of cell tip cell division site cytosol localization;orf_classification=Uncharacterized;Alias=ANIA_10017,ANID_10017
AN10018	2.11024	3.03821	1.98839	0.927973	-1.04982	0.120121	0.0752234	0.303342	NR	NA	Ortholog of A. fumigatus Af293 Afu5g11850 A. niger CBS 513.88 An18g02850 A. oryzae RIB40 AO090120000304 Neosartorya fischeri NRRL 181 NFIA_075450 and Aspergillus clavatus NRRL 1 ACLA_014890;orf_classification=Uncharacterized;Alias=ANIA_10018,ANID_10018
AN10019	5.44554	5.45129	6.79487	0.00574864	1.34358	0.962833	0.000178457	1.69733	C1	NA	Gene=oca2;Orthologs have protein serinethreonine kinase activity;orf_classification=Uncharacterized;Alias=ANIA_10019,ANID_10019
AN1002	4.57233	4.53188	4.60611	-0.0404446	0.0742311	0.89603	0.805541	1.70929	NR	NA	Orthologs have role in Golgi to plasma membrane transport endoplasmic reticulum inheritance establishment or maintenance of cell polarity exocyst assembly;orf_classification=Uncharacterized;Alias=ANIA_01002,ANID_01002
AN10020	6.3149	6.42952	7.0973	0.114621	0.667776	0.181612	0.000482441	1.58928	NR	NA	Orthologs have role in proteasome-mediated ubiquitin-dependent protein catabolic process and cytosol nucleus localization;orf_classification=Uncharacterized;Alias=ANIA_10020,ANID_10020
AN10021	0.500933	0.785514	0.615316	0.284581	-0.170198	0.632296	0.756029	1.0072	NR	Monodictyphenone (mdp) cluster	Gene=mdpA;Regulatory protein member of the monodictyphenone secondary metabolite biosynthesis gene cluster similar to aflatoxin coactivator aflJ and O-methyltransferases required for biosynthesis of monodictyphenone a prenyl xanthone precursor;orf_classification=Verified;Alias=ANIA_10021,ANID_10021
AN10022	-5.70276	-4.17602	-3.71128	1.52674	0.464741	0.411814	0.783272	0.205393	NR	Monodictyphenone (mdp) cluster	Gene=mdpH;Protein with homology to the DUF 1772 superfamily member of the monodictyphenone mdpsecondary metabolite biosynthesis gene cluster;orf_classification=Verified;Alias=ANIA_10022,ANIA_11847,ANIA_11848,ANID_10022,ANID_11847,ANID_11848
AN10023	-3.73541	-3.92201	-3.86302	-0.186605	0.0589934	0.904612	0.969636	0.422233	NR	Monodictyphenone (mdp) cluster	Gene=mdpL;Member of the monodictyphenone mdp secondary metabolite biosynthesis gene cluster required for monodictyphenone biosynthesis;orf_classification=Verified;Alias=ANIA_10023,ANID_10023
AN10024	2.2512	2.44605	3.97725	0.194855	1.53119	0.448159	0.000861795	0.553852	C1	NA	Has domains with predicted oxidoreductase activity and role in metabolic process;orf_classification=Uncharacterized;Alias=ANIA_10024,ANID_10024
AN10025	2.10262	1.9268	-2.06645	-0.175824	-3.99325	0.898047	0.0932504	0.00288251	NR	NA	Ortholog of A. fumigatus Af293 Afu5g11280 A. niger CBS 513.88 An01g02420 A. oryzae RIB40 AO090026000715 Neosartorya fischeri NRRL 181 NFIA_075990 and Aspergillus clavatus NRRL 1 ACLA_014360;orf_classification=Uncharacterized;Alias=ANIA_10025,ANID_10025
AN10026	-0.746478	-0.171851	-0.14021	0.574626	0.0316413	0.526673	0.970166	0.104337	NR	NA	Has domains with predicted oxidoreductase activity acting on paired donors with incorporation or reduction of molecular oxygen 2-oxoglutarate as one donor and incorporation of one atom each of oxygen into both donors activity;orf_classification=Uncharacterized;Alias=ANIA_10026,ANID_10026
AN10028	-6.10618	-5.97242	3.23319	0.133757	9.20561	0.794924	7.59658e-06	0.608809	C1	NA	Gene=CYP684A1;Putative cytochrome P450;orf_classification=Uncharacterized;Alias=ANIA_10028,ANID_10028
AN10029	5.16587	5.41845	5.13758	0.25258	-0.280874	0.0651523	0.0456226	1.56706	NR	NA	Orthologs have cytosol nucleus localization;orf_classification=Uncharacterized;Alias=ANIA_10029,ANID_10029
AN1003	6.91659	6.8339	6.92085	-0.0826933	0.0869457	0.582977	0.559288	0.420078	NR	NA	Putative isocitrate dehydrogenase NAD- with a predicted role in the TCA cycle intracellular menadione stress-induced protein;orf_classification=Verified;Alias=ANIA_01003,ANID_01003
AN10030	10.767	10.2724	10.018	-0.494609	-0.254398	0.0470836	0.227602	0.878137	NR	NA	Putative alkaline serine protease predicted glycosylphosphatidylinositol GPI-anchored protein;orf_classification=Uncharacterized;Alias=ANIA_10030,ANID_10030
AN10031	8.66968	8.82666	8.79953	0.156981	-0.0271271	0.315068	0.851395	0.791606	NR	NA	Predicted glycosylphosphatidylinositol GPI-anchored protein;orf_classification=Uncharacterized;Alias=ANIA_10031,ANID_10031
AN10032	7.18599	7.29107	7.60409	0.105086	0.313017	0.596072	0.147322	-0.364013	NR	NA	Orthologs have proton-transporting ATP synthase activity rotational mechanism proton-transporting ATPase activity rotational mechanism activity and role in ATP synthesis coupled proton transport;orf_classification=Uncharacterized;Alias=ANIA_10032,ANID_10032
AN10033	7.11193	7.57164	6.66552	0.459709	-0.906119	0.0270582	0.00237618	0.204141	NR	NA	Orthologs have role in vesicle-mediated transport and COPI-coated vesicle integral to Golgi membrane localization;orf_classification=Uncharacterized;Alias=ANIA_10033,ANID_10033
AN10034	5.68545	4.28171	5.96618	-1.40373	1.68447	0.00291467	0.00121611	0	D2	NA	Orthologs have role in inositol metabolic process and cytosol nuclear envelope localization;orf_classification=Uncharacterized;Alias=ANIA_10034,ANID_10034
AN10035	-6.40887	-6.27511	-1.42532	0.133757	4.84979	0.840929	0.000703752	0.9115	C1	Monodictyphenone (mdp) cluster	Gene=mdpI;Putative AMP-binding CoA ligase member of the monodictyphenone mdp secondary metabolite biosynthesis gene cluster;orf_classification=Verified;Alias=ANIA_10035,ANID_10035
AN10036	-0.497001	0.0808641	1.63134	0.577865	1.55047	0.736237	0.262998	1.05033	NR	NA	Has domains with predicted role in transmembrane transport and integral to membrane localization;orf_classification=Uncharacterized;Alias=ANIA_10036,ANID_10036
AN10037	5.06586	5.21921	5.70417	0.153351	0.484963	0.695952	0.207202	-0.442222	NR	NA	Protein of unknown function;orf_classification=Uncharacterized;Alias=ANIA_10037,ANID_10037
AN10038	-5.2578	-4.99364	-4.99364	0.26416	1.77636e-15	0.560525	1	-0.239566	NR	Monodictyphenone (mdp) cluster	Gene=mdpJ;Putative glutathione S transferase member of the monodictyphenone mdp secondary metabolite biosynthesis gene cluster required for monodictyphenone biosynthesis;orf_classification=Verified;Alias=ANIA_10038,ANID_10038
AN10039	1.83003	1.43679	2.46269	-0.393231	1.0259	0.649339	0.220893	0.835116	NR	NA	Putative histidine acid phosphatase;orf_classification=Uncharacterized;Alias=ANIA_10039,ANID_10039
AN1004	3.98053	3.72888	3.6669	-0.251645	-0.0619886	0.51371	0.86762	0.0894982	NR	NA	Has domains with predicted role in regulation of transcription DNA-dependent and H4H2A histone acetyltransferase complex localization;orf_classification=Uncharacterized;Alias=ANIA_01004,ANID_01004
AN10040	-1.93863	-3.84231	0.383982	-1.90369	4.2263	0.161829	0.0129469	0.0635029	NR	NA	Ortholog of A. fumigatus Af293 Afu5g09180 A. niger CBS 513.88 An07g03930 A. oryzae RIB40 AO090020000514 Aspergillus wentii Aspwe1_0035291 and Aspergillus terreus NIH2624 ATET_06551;orf_classification=Verified;Alias=ANIA_10040,ANID_10040
AN10041	-5.48141	-5.34765	0.881722	0.133757	6.22937	0.848519	0.000231167	-0.0159576	C1	NA	Ortholog of A. niger CBS 513.88 An07g01780 Neosartorya fischeri NRRL 181 NFIA_113800 Aspergillus wentii Aspwe1_0281884 and Aspergillus versicolor Aspve1_0082092;orf_classification=Uncharacterized;Alias=ANIA_10041,ANID_10041
AN10042	4.49429	4.00831	5.62348	-0.485979	1.61516	0.465296	0.0343818	-0.327348	NR	NA	Protein of unknown function;orf_classification=Uncharacterized;Alias=ANIA_10042,ANID_10042
AN10043	5.31834	3.99877	4.96263	-1.31957	0.96386	0.0013783	0.00473094	0.958286	A2	NA	Has domains with predicted ATP binding DNA binding helicase activity;orf_classification=Uncharacterized;Alias=ANIA_10043,ANID_10043
AN10044	-5.17002	-5.03626	-4.90586	0.133757	0.130403	0.770037	0.77428	-0.327348	NR	Monodictyphenone (mdp) cluster	Gene=mdpK;Putative oxidoreductase member of the monodictyphenone mdp secondary metabolite biosynthesis gene cluster required for monodictyphenone biosynthesis;orf_classification=Verified;Alias=ANIA_10044,ANID_10044
AN10045	-0.271581	-3.11709	1.22121	-2.84551	4.33831	0.138325	0.0349097	-0.428566	NR	NA	Has domains with predicted nucleic acid binding activity;orf_classification=Uncharacterized;Alias=ANIA_10045,ANID_10045
AN10047	1.25486	1.65205	2.41417	0.397189	0.762122	0.59174	0.234806	0.648005	NR	NA	Has domains with predicted proton-transporting ATP synthase activity rotational mechanism proton-transporting ATPase activity rotational mechanism activity and role in ATP synthesis coupled proton transport;orf_classification=Uncharacterized;Alias=ANIA_10047,ANID_10047
AN10048	3.28465	1.82211	1.40343	-1.46254	-0.418679	0.0437781	0.546619	-0.107803	NR	NA	Protein of unknown function;orf_classification=Uncharacterized;Alias=ANIA_10048,ANID_10048
AN10049	-2.17143	-3.71749	-4.5961	-1.54606	-0.87861	0.482005	0.700635	-0.637109	NR	Monodictyphenone (mdp) cluster	Gene=mdpB;Protein with homology to scytalone dehydratase member of the monodictyphenone mdp secondary metabolite biosynthesis gene cluster transcript is induced by nitrate;orf_classification=Verified;Alias=ANIA_10049,ANID_10049
AN1005	2.41468	3.00533	1.77312	0.590647	-1.23221	0.181074	0.0335712	1.53605	NR	NA	Gene=gcpF;Gamma-tubulin complex protein 6;orf_classification=Verified;Alias=ANIA_01005,ANID_01005
AN10050	8.90817	8.23212	8.81019	-0.676046	0.578069	0.00816844	0.0139677	-0.253257	NR	NA	Ortholog of Aspergillus brasiliensis Aspbr1_0052939 Aspergillus glaucus Aspgl1_0044536 Aspergillus versicolor Aspve1_0120937 and Aspergillus clavatus NRRL 1 ACLA_031440;orf_classification=Uncharacterized;Alias=ANIA_10050,ANID_10050
AN10051	5.99037	4.84574	7.45102	-1.14464	2.60529	0.031789	0.00107496	-0.608232	C1	NA	Protein of unknown function;orf_classification=Uncharacterized;Alias=ANIA_10051,ANID_10051
AN10052	2.55591	3.30155	3.53368	0.745642	0.232132	0.357499	0.710592	0.22033	NR	NA	Orthologs have nucleolus localization;orf_classification=Uncharacterized;Alias=ANIA_10052,ANID_10052
AN10053	5.57873	5.57509	5.75817	-0.00363251	0.183075	0.992599	0.623989	-0.496142	NR	NA	Protein of unknown function;orf_classification=Uncharacterized;Alias=ANIA_10053,ANIA_12073,ANID_10053,ANID_12073
AN10054	4.47999	4.36036	3.99053	-0.119639	-0.369821	0.449002	0.0619991	0.231432	NR	NA	Has domains with predicted phosphotransferase activity alcohol group as acceptor activity;orf_classification=Uncharacterized;Alias=ANIA_10054,ANID_10054
AN10055	3.21448	3.8813	4.00463	0.666817	0.123337	0.344372	0.827195	0.435095	NR	NA	Orthologs have cell division site cytosol nucleolus localization;orf_classification=Uncharacterized;Alias=ANIA_10055,ANID_10055
AN10056	5.25148	4.26522	4.60867	-0.98626	0.343459	0.000386849	0.0230759	1.58785	NR	NA	Orthologs have fungal-type vacuole membrane localization;orf_classification=Uncharacterized;Alias=ANIA_10056,ANID_10056
AN10057	0.436684	1.46496	0.472664	1.02828	-0.992299	0.354353	0.352473	-0.131313	NR	NA	Orthologs have role in pathogenesis and cell surface extracellular region localization;orf_classification=Uncharacterized;Alias=ANIA_10057,ANID_10057
AN10058	1.9428	2.76425	2.88274	0.821445	0.118495	0.277494	0.834255	0.687061	NR	NA	Orthologs have role in cellular response to drug ribosomal large subunit assembly and nucleolus ribosome localization;orf_classification=Uncharacterized;Alias=ANIA_10058,ANID_10058
AN10059	4.59659	5.15861	4.85791	0.562017	-0.300696	0.00260033	0.021576	1.67987	NR	NA	Putative ZnIIC6 domain containing transcription factor predicted NirA binding site in promoter transcript repressed by nitrate;orf_classification=Uncharacterized;Alias=ANIA_10059,ANID_10059
AN1006	5.53927	5.56079	5.89838	0.0215176	0.337588	0.949424	0.334083	1.51248	NR	NA	Gene=niaD;Nitrate reductase NADPH with a predicted role in nitrogen metabolism transcript stabilized by intracellular nitrate destabilized by glutamine predicted NirA binding site in promoter hypoxia downregulated;orf_classification=Verified;Alias=ANIA_01006,ANID_01006,ni7
AN10060	6.69081	4.46595	4.23479	-2.22486	-0.231167	6.51377e-05	0.204229	2.28599	A2	NA	Putative alpha-amylase glycogen debranching enzyme;orf_classification=Uncharacterized;Alias=AN0352,ANIA_10060,ANID_10060
AN10061	4.05815	3.92561	3.45966	-0.132544	-0.465953	0.40582	0.0324884	1.51904	NR	NA	Orthologs have role in mitotic cytokinesis and barrier septum cell tip cytosol nucleus localization;orf_classification=Uncharacterized;Alias=ANIA_10061,ANID_10061
AN10062	1.98997	1.49904	2.71162	-0.49093	1.21258	0.193474	0.0109423	0.594549	NR	NA	Has domains with predicted role in transmembrane transport and integral to membrane localization;orf_classification=Uncharacterized;Alias=ANIA_10062,ANID_10062
AN10063	3.33953	2.93696	3.47688	-0.40257	0.539921	0.115564	0.0462723	1.55778	NR	NA	Has domains with predicted ATP binding DNA binding helicase activity;orf_classification=Uncharacterized;Alias=ANIA_10063,ANID_10063
AN10064	4.59844	5.40947	6.27529	0.811033	0.86582	0.02494	0.0108296	0.673556	NR	NA	Orthologs have role in cellular response to biotic stimulus cellular response to neutral pH and cellular response to starvation more;orf_classification=Uncharacterized;Alias=ANIA_10064,ANID_10064
AN10065	-0.0404982	0.416265	2.45011	0.456764	2.03384	0.598889	0.024463	0.570463	NR	NA	Ortholog of A. fumigatus Af293 Afu1g02650 Aspergillus flavus NRRL 3357 AFL2T_00810 AFL2T_12550 Neosartorya fischeri NRRL 181 NFIA_021950 and Aspergillus kawachii Aspka1_0173715;orf_classification=Uncharacterized;Alias=ANIA_10065,ANID_10065
AN10066	-3.8292	-2.59766	-5.36282	1.23154	-2.76516	0.577966	0.260488	0.129613	NR	NA	Predicted mariner transposon-related ORF;orf_classification=Uncharacterized;Alias=ANIA_10066,ANID_10066
AN10067	5.68563	5.71226	5.63437	0.0266328	-0.0778962	0.927229	0.785431	0.0384362	NR	NA	Orthologs have role in protein import into mitochondrial matrix and plasma membrane presequence translocase-associated import motor localization;orf_classification=Uncharacterized;Alias=ANIA_10067,ANID_10067
AN10068	3.90353	4.78745	4.31691	0.883916	-0.470536	0.0296192	0.130304	1.45628	NR	NA	Orthologs have cytosol localization;orf_classification=Uncharacterized;Alias=ANIA_10068,ANID_10068
AN10069	-5.2763	-4.07611	-2.13978	1.20019	1.93633	0.716613	0.520586	0.358396	NR	NA	Ortholog of A. fumigatus Af293 Afu1g01820 A. niger CBS 513.88 An01g06400 A. oryzae RIB40 AO090005000907 Neosartorya fischeri NRRL 181 NFIA_022830 and Aspergillus wentii Aspwe1_0037774;orf_classification=Uncharacterized;Alias=ANIA_10069,ANID_10069
AN1007	8.1776	7.87041	7.16443	-0.30719	-0.70598	0.17347	0.0190272	1.77737	NR	NA	Gene=niiA;Putative nitrite reductase with a predicted role in nitrogen metabolism transcript stabilized by intracellular nitrate;orf_classification=Verified;Alias=ANIA_01007,ANID_01007
AN10070	2.72071	3.01282	3.11	0.292109	0.0971792	0.515846	0.803053	0.375178	NR	NA	Ortholog of A. fumigatus Af293 Afu1g01790 A. niger CBS 513.88 An01g06420 A. oryzae RIB40 AO090005000908 Aspergillus wentii Aspwe1_0049751 and Aspergillus sydowii Aspsy1_0144393;orf_classification=Uncharacterized;Alias=ANIA_10070,ANID_10070
AN10071	6.2118	6.46275	5.78111	0.250949	-0.681643	0.0480395	0.00138686	1.41522	NR	NA	Has domains with predicted RNA binding activity;orf_classification=Uncharacterized;Alias=ANIA_10071,ANIA_12073,ANID_10071,ANID_12073
AN10072	3.21448	3.69122	3.53864	0.476743	-0.152576	0.0216512	0.276981	0.935837	NR	NA	Orthologs have DNA replication origin binding activity and nuclear origin of replication recognition complex localization;orf_classification=Uncharacterized;Alias=ANIA_10072,ANID_10072
AN10073	4.67297	4.42238	4.94333	-0.250598	0.52096	0.160211	0.0177386	0.590722	NR	NA	Putative F-box protein;orf_classification=Uncharacterized;Alias=ANIA_10073,ANID_10073
AN10074	1.78812	1.48455	1.95916	-0.303568	0.47461	0.524108	0.303361	0.73292	NR	NA	Has domains with predicted catalytic activity and role in metabolic process;orf_classification=Uncharacterized;Alias=ANIA_10074,ANID_10074
AN10075	2.87348	3.02635	2.20818	0.152865	-0.818164	0.789649	0.22852	0.835116	NR	NA	Putative permease of the major facilitator superfamily MFS;orf_classification=Uncharacterized;Alias=ANIA_10075,ANID_10075
AN10076	4.38021	4.06907	4.39918	-0.31114	0.330109	0.118511	0.0952874	1.34937	NR	NA	Has domains with predicted DNA binding DNA polymerase processivity factor activity myosin binding activity role in regulation of DNA replication and PCNA complex localization;orf_classification=Uncharacterized;Alias=ANIA_10076,ANID_10076
AN10077	6.34103	6.71376	6.57623	0.372727	-0.137528	0.0398617	0.327905	1.60265	NR	NA	Has domains with predicted phosphatase activity;orf_classification=Uncharacterized;Alias=ANIA_10077,ANID_10077
AN10078	4.37603	4.84168	4.62006	0.465648	-0.221616	0.0664315	0.281099	1.47664	NR	NA	Orthologs have ATPase activity coupled to transmembrane movement of substances activity role in fatty acid transport and integral to peroxisomal membrane localization;orf_classification=Uncharacterized;Alias=ANIA_10078,ANID_10078
AN10079	7.0078	7.7268	6.4597	0.718992	-1.26709	0.0045524	0.000500555	1.47664	C2	NA	Gene=ureB;Urease involved in utilization of urea as a nitrogen source;orf_classification=Verified;Alias=ANIA_10079,ANID_10079,uX
AN1008	5.28707	6.42997	4.87071	1.1429	-1.55925	0.0219173	0.00775066	0.919912	C2	NA	Gene=crnA;Putative nitrate transporter with 12 predicted transmembrane segments transcript induced by nitrate and repressed by ammonium regulated by NirA AreA and NiaD transcript repressed by light in developmentally competent mycelia;orf_classification=Verified;Alias=ANIA_01008,ANID_01008,nrtA
AN10080	7.15638	6.54593	6.35614	-0.610453	-0.189788	0.0327718	0.392668	0.71721	NR	NA	Gene=sidL;Ferricrocin FC biosynthetic transacetylase siderophore biosynthetic enzyme;orf_classification=Uncharacterized;Alias=ANIA_10080,ANID_10080
AN10081	6.62585	6.83518	4.3261	0.20933	-2.50908	0.719771	0.0196385	0.356144	NR	NA	Gene=xanA;Alpha-ketoglutarate-dependent xanthine dioxygenase involved in the oxidation of xanthine to uric acid regulated by uaY and AreA transcription factors the 5 region of xanA is included in a helitron fragment and is duplicated in the genome;orf_classification=Verified;Alias=ANIA_10081,ANID_10081,hxnC
AN10082	3.22509	3.37451	3.10648	0.14942	-0.268026	0.643633	0.409955	1.09963	NR	NA	Gene=srpkF;Serinethreonine kinase domain protein transcript repressed by nitrate;orf_classification=Uncharacterized;Alias=ANIA_10082,ANID_10082
AN10083	3.27989	3.45862	3.1508	0.178728	-0.307822	0.499215	0.255092	0.835924	NR	NA	Has domains with predicted sequence-specific DNA binding RNA polymerase II transcription factor activity zinc ion binding activity role in regulation of transcription DNA-dependent and nucleus localization;orf_classification=Uncharacterized;Alias=ANIA_10083,ANID_10083
AN10084	1.13768	1.47491	2.08532	0.337233	0.61041	0.507145	0.187985	0.994942	NR	NA	Has domains with predicted oxidoreductase activity and role in metabolic process;orf_classification=Uncharacterized;Alias=ANIA_10084,ANID_10084
AN10085	-5.58007	-5.31591	-5.31591	0.26416	1.77636e-15	0.560525	1	0.0827026	NR	NA	Protein of unknown function;orf_classification=Uncharacterized;Alias=ANIA_10085,ANID_10085
AN10086	-0.399067	0.0743554	-1.76469	0.473422	-1.83904	0.590321	0.0967705	0.816395	NR	NA	Protein of unknown function;orf_classification=Uncharacterized;Alias=ANIA_10086,ANID_10086
AN10088	7.1581	6.90231	7.57673	-0.255792	0.674428	0.361701	0.0471683	0.386259	NR	NA	Orthologs have protein phosphatase type 1 activator activity role in positive regulation of mitotic sister chromatid separation regulation of mitotic metaphaseanaphase transition and cytosol nucleus localization;orf_classification=Uncharacterized;Alias=ANIA_10088,ANID_10088
AN10089	1.83551	1.88618	2.98473	0.0506708	1.09855	0.873031	0.0103047	1.10501	NR	NA	Ortholog of A. fumigatus Af293 Afu1g04770 A. niger CBS 513.88 An01g03670 Neosartorya fischeri NRRL 181 NFIA_019990 and Aspergillus clavatus NRRL 1 ACLA_029910;orf_classification=Uncharacterized;Alias=ANIA_10089,ANID_10089
AN1009	2.05328	2.37764	2.67366	0.324365	0.296022	0.445433	0.432265	-1.01742	NR	NA	Has domains with predicted racemase and epimerase activity acting on carbohydrates and derivatives activity role in rhamnose metabolic process and cytoplasm localization;orf_classification=Uncharacterized;Alias=ANIA_01009,ANID_01009
AN10090	6.15782	7.51964	5.87411	1.36183	-1.64554	0.00703635	0.00343037	0.725959	D1	NA	Ortholog of A. fumigatus Af293 Afu1g04430 A. oryzae RIB40 AO090003000908 Neosartorya fischeri NRRL 181 NFIA_020340 and Aspergillus wentii Aspwe1_0169406;orf_classification=Uncharacterized;Alias=ANIA_10090,ANID_10090
AN10091	4.55723	4.15103	4.73685	-0.406195	0.585812	0.161205	0.0567288	-0.606035	NR	NA	Orthologs have cytosol mitochondrion nucleus localization;orf_classification=Uncharacterized;Alias=ANIA_10091,ANID_10091
AN10093	-2.66274	-5.00611	-5.1952	-2.34337	-0.189088	0.312808	0.93476	-0.0380063	NR	NA	Has domains with predicted hydrolase activity;orf_classification=Uncharacterized;Alias=ANIA_10093,ANID_10093
AN10095	2.12713	2.33235	4.17305	0.205227	1.8407	0.850444	0.0805143	-1.70369	NR	NA	Protein of unknown function;orf_classification=Uncharacterized;Alias=ANIA_10095,ANID_10095
AN10096	2.61215	4.41214	5.80172	1.79999	1.38957	0.000274517	9.58676e-05	-0.137648	B1	NA	Has domains with predicted hydrolase activity;orf_classification=Uncharacterized;Alias=ANIA_10096,ANID_10096
AN10097	4.29405	5.09812	3.68541	0.804067	-1.41271	0.00154793	0.000190268	0.442545	C2	NA	Gene=mepC;Putative ammonium transporter-like protein null has wild-type level of ammonium uptake mepC transcript regulated by AreA;orf_classification=Uncharacterized;Alias=ANIA_10097,ANID_10097
AN10098	-0.879178	0.674315	0.222671	1.55349	-0.451644	0.263744	0.692997	0.317304	NR	NA	Putative zinc-binding oxidoreductase intracellular menadione stress-induced protein;orf_classification=Verified;Alias=ANIA_10098,ANID_10098
AN10099	2.60469	2.66201	3.70673	0.0573157	1.04472	0.861301	0.0131216	-0.382702	NR	NA	Has domains with predicted FMN binding oxidoreductase activity and role in oxidation-reduction process;orf_classification=Uncharacterized;Alias=ANIA_10099,ANID_10099
AN1010	3.7124	3.56062	3.39402	-0.15178	-0.166603	0.654109	0.625886	0.741575	NR	NA	Ortholog of A. fumigatus Af293 Afu1g12870 A. niger CBS 513.88 An08g05690 A. oryzae RIB40 AO090012000621 Aspergillus wentii Aspwe1_0027873 and Aspergillus sydowii Aspsy1_0053360;orf_classification=Uncharacterized;Alias=ANIA_01010,ANID_01010
AN10100	-1.5243	-4.02537	0.776735	-2.50106	4.8021	0.0116412	0.000717546	-0.761213	C1	NA	Protein of unknown function;orf_classification=Uncharacterized;Alias=ANIA_10100,ANID_10100
AN10101	-4.43245	-4.29869	-4.16829	0.133757	0.130403	0.770037	0.77428	-1.06492	NR	NA	Gene=CYP65AC3P;Putative cytochrome P450 possibly a pseudogene;orf_classification=Uncharacterized;Alias=ANIA_10101,ANID_10101
AN10103	6.26958	6.00643	5.6644	-0.263142	-0.342031	0.270985	0.179492	0.413594	NR	NA	Ortholog of A. fumigatus Af293 Afu1g04550 A. niger CBS 513.88 An01g03560 Neosartorya fischeri NRRL 181 NFIA_020200 Aspergillus wentii Aspwe1_0037471 and Aspergillus versicolor Aspve1_0118735;orf_classification=Uncharacterized;Alias=ANIA_10103,ANID_10103
AN10104	-6.20489	-5.37149	-5.94073	0.833401	-0.569241	0.221041	0.377192	0.707525	NR	NA	Has domains with predicted role in cell wall macromolecule catabolic process;orf_classification=Uncharacterized;Alias=ANIA_10104,ANIA_11740,ANIA_11741,ANID_10104,ANID_11740,ANID_11741
AN10105	3.31729	3.6848	3.33163	0.367515	-0.353169	0.0297883	0.0296006	1.81311	NR	NA	Orthologs have nucleus spindle localization;orf_classification=Uncharacterized;Alias=ANIA_10105,ANID_10105
AN10108	3.58339	5.18013	4.45483	1.59674	-0.7253	0.0291842	0.141255	-0.145605	NR	NA	Has domains with predicted FMN binding oxidoreductase activity and role in oxidation-reduction process;orf_classification=Uncharacterized;Alias=ANIA_10108,ANID_10108
AN10109	-3.26372	-2.97252	-2.17797	0.291202	0.794554	0.912252	0.753553	-0.639355	NR	NA	Ortholog of A. fumigatus Af293 Afu1g13670 Neosartorya fischeri NRRL 181 NFIA_011830 Aspergillus wentii Aspwe1_0040281 and Aspergillus clavatus NRRL 1 ACLA_021770;orf_classification=Uncharacterized;Alias=ANIA_10109,ANIA_12214,ANID_10109,ANID_12214
AN1011	4.41666	4.00528	3.35938	-0.411379	-0.645898	0.225037	0.109698	-0.121863	NR	NA	Orthologs have Mis6-Sim4 complex cytoplasm kinetochore localization;orf_classification=Uncharacterized;Alias=ANIA_01011,ANID_01011
AN10110	4.35593	4.27245	3.19275	-0.0834801	-1.0797	0.692207	0.00725126	0.27739	C2	NA	Orthologs have cytosol nucleus localization;orf_classification=Uncharacterized;Alias=ANIA_10110,ANID_10110
AN10111	4.6431	4.24023	3.92838	-0.402874	-0.311844	0.180189	0.298286	0.520045	NR	NA	Orthologs have peptidyl-prolyl cis-trans isomerase activity protein phosphatase type 2A regulator activity;orf_classification=Uncharacterized;Alias=ANIA_10111,ANID_10111
AN10112	3.72848	3.82021	4.06609	0.091729	0.245879	0.746476	0.383322	2.50919	NR	NA	Orthologs have role in mRNA export from nucleus and nuclear pore localization;orf_classification=Uncharacterized;Alias=ANIA_10112,ANID_10112
AN10113	-3.64416	-2.49171	1.35862	1.15245	3.85033	0.135953	0.00116628	-0.0335695	C1	NA	Ortholog of A. fumigatus Af293 Afu1g13680 A. oryzae RIB40 AO090012000509 Neosartorya fischeri NRRL 181 NFIA_011820 Aspergillus wentii Aspwe1_0027787 and Aspergillus versicolor Aspve1_0023836;orf_classification=Uncharacterized;Alias=ANIA_10113,ANIA_12214,ANID_10113,ANID_12214
AN10115	3.48491	3.97677	4.27494	0.491855	0.298169	0.0791515	0.181037	1.11902	NR	NA	Has domains with predicted role in transmembrane transport and integral to membrane localization;orf_classification=Uncharacterized;Alias=ANIA_10115,ANID_10115
AN10116	3.25221	4.90127	5.7238	1.64907	0.822527	0.00137729	0.00589199	1.09085	A1	NA	Ortholog of A. nidulans FGSC A4 AN2186 A. fumigatus Af293 Afu1g13980 A. niger CBS 513.88 An08g07120 An12g09760 An05g02480 An12g10180 and A. oryzae RIB40 AO090010000355 AO090010000554;orf_classification=Uncharacterized;Alias=ANIA_10116,ANID_10116
AN10117	5.41422	6.69078	5.21339	1.27656	-1.47738	0.0171515	0.00984885	-0.0144996	C2	NA	Ortholog of A. fumigatus Af293 Afu1g14050fbpA A. oryzae RIB40 AO090012000463 Aspergillus wentii Aspwe1_0040217 Aspergillus sydowii Aspsy1_0086500 and Aspergillus terreus NIH2624 ATET_00606;orf_classification=Uncharacterized;Alias=ANIA_10117,ANID_10117
AN10118	3.36393	3.40962	1.42114	0.0456936	-1.98848	0.949574	0.105938	0.883621	NR	NA	Orthologs have endoplasmic reticulum localization;orf_classification=Uncharacterized;Alias=ANIA_10118,ANID_10118
AN10119	5.52854	5.43489	5.60121	-0.0936527	0.166319	0.644101	0.412932	0.895303	NR	NA	Orthologs have polyA-specific ribonuclease activity role in mRNA 3-end processing postreplication repair and PAN complex cytosol nucleus localization;orf_classification=Uncharacterized;Alias=ANIA_10119,ANIA_12219,ANID_10119,ANID_12219
AN1012	2.64688	2.46449	3.47918	-0.182389	1.01469	0.535552	0.0110415	-0.0232698	NR	NA	Has domains with predicted hydrolase activity;orf_classification=Uncharacterized;Alias=ANIA_01012,ANID_01012
AN10120	1.57771	2.02032	1.61863	0.442605	-0.401693	0.513048	0.535472	1.28036	NR	NA	Has domains with predicted DNA binding sequence-specific DNA binding RNA polymerase II transcription factor activity zinc ion binding activity and role in regulation of transcription DNA-dependent transcription DNA-templated;orf_classification=Uncharacterized;Alias=ANIA_10120,ANID_10120
AN10121	4.20291	4.33596	3.20254	0.133041	-1.13342	0.750039	0.0552043	-0.461959	NR	NA	Has domains with predicted nucleic acid binding zinc ion binding activity;orf_classification=Uncharacterized;Alias=ANIA_10121,ANIA_12219,ANID_10121,ANID_12219
AN10122	2.7872	2.79051	2.22408	0.00330969	-0.566431	0.995121	0.352322	-0.0247367	NR	NA	Has domains with predicted nucleotide binding oxidoreductase activity and role in metabolic process;orf_classification=Uncharacterized;Alias=ANIA_10122,ANID_10122
AN10123	3.02639	3.75429	3.34288	0.727906	-0.411417	0.0890123	0.239499	0.391768	NR	NA	Ortholog of A. nidulans FGSC A4 AN4122 AN2881 AN0867 A. fumigatus Af293 Afu1g13860 Afu1g15180 Afu3g11650 and A. niger CBS 513.88 An08g07010 An02g07440 An01g13480;orf_classification=Uncharacterized;Alias=ANIA_10123,ANID_10123
AN10124	3.71551	2.48947	3.8036	-1.22604	1.31413	0.0420752	0.029961	0.867106	NR	NA	Beta-glycosidase transcriptionally induced by growth on xylose;orf_classification=Uncharacterized;Alias=ANIA_10124,ANID_10124
AN10125	3.14591	3.84223	4.34265	0.696328	0.500415	0.292253	0.35425	1.4452	NR	NA	Orthologs have nucleolus localization;orf_classification=Uncharacterized;Alias=ANIA_10125,ANID_10125
AN10126	0.901702	1.23195	-3.66359	0.330246	-4.89554	0.704392	0.00851578	0.222805	C2	NA	Orthologs have cytoplasm nucleus localization;orf_classification=Uncharacterized;Alias=ANIA_10126,ANID_10126
AN10127	-3.12248	-1.47547	-0.581312	1.64702	0.894154	0.495212	0.678088	0.129613	NR	NA	Gene=bglQ;Putative beta-glucosidase with a predicted role in polysaccharide degradation predicted mariner transposon-related ORF;orf_classification=Uncharacterized;Alias=ANIA_10127,ANID_10127
AN10128	4.97765	4.66724	5.01286	-0.310408	0.345615	0.168157	0.12861	1.82171	NR	NA	Has domains with predicted DNA binding sequence-specific DNA binding RNA polymerase II transcription factor activity zinc ion binding activity and role in regulation of transcription DNA-dependent transcription DNA-templated;orf_classification=Uncharacterized;Alias=ANIA_10128,ANID_10128
AN10129	4.9683	5	5.39842	0.0316921	0.398425	0.801254	0.0190278	-0.424688	NR	NA	Orthologs have protein complex binding activity;orf_classification=Uncharacterized;Alias=ANIA_10129,ANID_10129
AN1013	7.02755	7.7232	7.36678	0.695643	-0.356415	0.0243735	0.141645	0.556797	NR	NA	Putative 60S ribosomal protein L5 ortholog of S. cerevisiae Rpl5p which is an RNA binding protein with a role in ribosomal large subunit assembly;orf_classification=Uncharacterized;Alias=ANIA_01013,ANID_01013
AN10130	7.9435	8.57027	8.24749	0.62677	-0.322779	0.00688317	0.057077	-0.272297	NR	NA	Orthologs have structural constituent of ribosome activity and cytosolic small ribosomal subunit localization;orf_classification=Uncharacterized;Alias=ANIA_10130,ANID_10130
AN10131	-2.08128	-2.31851	0.0541334	-0.23723	2.37264	0.857842	0.0937332	0.778209	NR	NA	Gene=pyrD;Dihydroorotase catalyzes the third step in pyrimidine biosynthesis;orf_classification=Verified;Alias=ANIA_10131,ANID_10131
AN10132	5.50761	5.52087	5.47029	0.0132603	-0.0505752	0.951983	0.812901	0.0881416	NR	NA	Has domains with predicted protein dimerization activity;orf_classification=Uncharacterized;Alias=ANIA_10132,ANID_10132
AN10133	5.50701	4.85528	5.07486	-0.651728	0.219582	0.0125198	0.232295	1.42277	NR	NA	Ortholog of A. fumigatus Af293 Afu1g15380 A. niger CBS 513.88 An01g13650 Aspergillus wentii Aspwe1_0482639 and Aspergillus sydowii Aspsy1_0191721;orf_classification=Uncharacterized;Alias=ANIA_10133,ANID_10133
AN10134	4.63075	4.3931	4.96841	-0.237644	0.575307	0.399295	0.0678605	0.0881416	NR	NA	Orthologs have protein-lysine N-methyltransferase activity role in negative regulation of G2M transition of mitotic cell cycle peptidyl-lysine methylation and cytosol nucleus localization;orf_classification=Uncharacterized;Alias=ANIA_10134,ANID_10134
AN10135	5.73216	3.62078	4.21209	-2.11138	0.591306	0.000864202	0.0965529	-0.12658	A2	NA	Protein of unknown function;orf_classification=Uncharacterized;Alias=ANIA_10135,ANID_10135
AN10136	2.3051	3.69732	2.99707	1.39221	-0.700249	0.0205266	0.0920629	1.0072	NR	NA	Gene=trkC;Has domains with predicted cation transmembrane transporter activity and role in cation transport transmembrane transport;orf_classification=Uncharacterized;Alias=ANIA_10136,ANID_10136
AN10137	3.18367	3.32408	3.41838	0.140407	0.0943034	0.688742	0.771795	0.672652	NR	NA	WD domain-containing protein NeddH-associated protein;orf_classification=Uncharacterized;Alias=ANIA_10137,ANID_10137
AN10138	2.56206	2.95602	3.10926	0.393956	0.15324	0.112129	0.419618	0.146655	NR	NA	Has domains with predicted protein tyrosineserinethreonine phosphatase activity and role in protein dephosphorylation;orf_classification=Uncharacterized;Alias=ANIA_10138,ANID_10138
AN10139	3.45001	3.9807	3.31677	0.53069	-0.663921	0.261753	0.161669	0.267835	NR	NA	Protein expressed at increased levels in a hapX mutant versus wild-type;orf_classification=Uncharacterized;Alias=AN1044.2,ANIA_10139,ANIA_12190,ANID_10139,ANID_12190
AN1014	5.04016	3.61678	4.20334	-1.42338	0.586556	0.00690135	0.120418	1.28924	A2	NA	Peroxisomal long-chain acyl-CoA transporter locus contains the conserved upstream open reading frame uORF AN1014-uORF;orf_classification=Uncharacterized;Alias=ANIA_01014,ANID_01014
AN10140	5.85847	5.21126	5.65718	-0.647207	0.445921	0.00865569	0.0305217	2.1696	NR	NA	Ortholog of A. fumigatus Af293 Afu1g12900 A. niger CBS 513.88 An08g05760 A. oryzae RIB40 AO090012000610 Aspergillus wentii Aspwe1_0499968 and Aspergillus sydowii Aspsy1_1154488;orf_classification=Uncharacterized;Alias=ANIA_10140,ANID_10140
AN10141	-6.08141	-3.30498	-3.58643	2.77643	-0.281447	0.244814	0.887131	0.90766	NR	NA	Has domains with predicted protein tyrosineserinethreonine phosphatase activity and role in protein dephosphorylation;orf_classification=Uncharacterized;Alias=ANIA_10141,ANID_10141
AN10142	7.07328	6.87081	7.71524	-0.202467	0.844425	0.477827	0.022833	-1.18115	NR	NA	Protein of unknown function;orf_classification=Uncharacterized;Alias=ANIA_10142,ANID_10142
AN10144	-4.39036	-2.41782	-4.44982	1.97254	-2.03199	0.0576129	0.0521587	-0.78339	NR	NA	Protein expressed at increased levels in a hapX mutant versus wild-type;orf_classification=Uncharacterized;Alias=AN1044.2,ANIA_10144,ANIA_12190,ANID_10144,ANID_12190
AN10145	2.593	2.95469	1.64833	0.361689	-1.30636	0.265611	0.0134964	0.750178	NR	NA	Orthologs have protein heterodimerization activity role in heteroduplex formation meiotic DNA recombinase assembly telomere maintenance via recombination and Rhp55-Rhp57 complex localization;orf_classification=Uncharacterized;Alias=ANIA_10145,ANIA_11839,ANID_10145,ANID_11839
AN10146	1.67108	2.43254	1.25394	0.761457	-1.1786	0.453027	0.257725	0.445727	NR	NA	Ortholog of A. nidulans FGSC A4 AN5068 A. fumigatus Af293 Afu1g12190 Afu5g02850 A. niger CBS 513.88 An08g04540 An09g04820 and A. oryzae RIB40 AO090102000480 AO090001000325;orf_classification=Uncharacterized;Alias=ANIA_10146,ANID_10146
AN10147	1.8319	0.214732	2.43936	-1.61717	2.22463	0.152189	0.0559057	0.215368	NR	NA	Gene=pelC;Putative pectin lyase with a predicted role in the degradation of pectin;orf_classification=Uncharacterized;Alias=AN1111,ANIA_10147,ANID_10147
AN10148	7.05951	6.75498	7.10346	-0.30453	0.348481	0.212167	0.159588	0.710173	NR	NA	Gene=chpA;Cysteine- and histidine-rich-domain CHORD-containing protein required for maintenance of the diploid state;orf_classification=Verified;Alias=ANIA_10148,ANID_10148
AN10149	6.7221	6.37832	4.76746	-0.343781	-1.61085	0.0242729	9.94863e-05	0.787432	C2	NA	Ortholog of A. fumigatus Af293 Afu1g11510 A. niger CBS 513.88 An08g03630 A. oryzae RIB40 AO090038000273 Neosartorya fischeri NRRL 181 NFIA_014060 and Aspergillus wentii Aspwe1_0028047;orf_classification=Uncharacterized;Alias=ANIA_10149,ANID_10149
AN1014-uORF	-0.232022	-0.0982651	0.0321379	0.133757	0.130403	0.770037	0.77428	-5.26534	NR	NA	Conserved upstream open reading frame uORF of AN1014 uORFs are capable of mediating translational repression of their downstream ORF;orf_classification=Uncharacterized
AN1015	7.01343	6.27662	6.42814	-0.736809	0.151524	0.0457593	0.597223	1.62947	NR	NA	Putative phosphorylase with a predicted role in glycogen degradation;orf_classification=Uncharacterized;Alias=ANIA_01015,ANID_01015
AN10150	7.49732	7.55838	7.01501	0.0610621	-0.543373	0.677805	0.0152264	0.691534	NR	NA	Gene=btgA;Putative 1-3-beta-transglucosylase with a predicted role in glucan processing;orf_classification=Uncharacterized;Alias=ANIA_10150,ANID_10150
AN10152	1.93496	2.11906	1.84318	0.184103	-0.275879	0.61328	0.440239	0.522056	NR	NA	Has domains with predicted role in transmembrane transport and integral to membrane localization;orf_classification=Uncharacterized;Alias=ANIA_10152,ANID_10152
AN10153	4.09421	4.17027	4.37194	0.0760616	0.201677	0.615614	0.20212	1.97746	NR	NA	Gene=sskB;Mitogen activated protein kinase kinase kinase MAPKKK of the HOG signaling pathway that regulates osmotic stress response mutants show growth inhibition in 1.5 M sucrose and sensitivity to NaCl;orf_classification=Verified;Alias=ANIA_10153,ANID_10153
AN10154	1.66205	1.75267	2.48746	0.0906176	0.734793	0.893336	0.253975	-0.870387	NR	NA	Has domains with predicted DNA binding activity;orf_classification=Uncharacterized;Alias=ANIA_10154,ANID_10154
AN10155	3.36657	3.81242	2.83442	0.445853	-0.977995	0.0402286	0.00281496	0.867106	NR	NA	Has domains with predicted cation transmembrane transporter activity role in cation transport transmembrane transport and integral to membrane localization;orf_classification=Uncharacterized;Alias=ANIA_10155,ANID_10155
AN10156	6.7662	6.91551	6.32717	0.149314	-0.58834	0.285713	0.00761353	0.625738	NR	NA	Has domains with predicted kinase activity and role in glycerophospholipid biosynthetic process;orf_classification=Uncharacterized;Alias=ANIA_10156,ANID_10156
AN10157	4.05541	4.30068	2.37077	0.245275	-1.92991	0.363257	0.00281235	0.524064	C2	NA	Ortholog of A. fumigatus Af293 Afu1g11990 A. niger CBS 513.88 An08g04270 A. oryzae RIB40 AO090001000355 Neosartorya fischeri NRRL 181 NFIA_013540 and Aspergillus wentii Aspwe1_0504451;orf_classification=Uncharacterized;Alias=ANIA_10157,ANID_10157
AN10158	4.30042	4.92136	5.17793	0.620941	0.256577	0.203975	0.50698	0.147958	NR	NA	Ortholog of A. nidulans FGSC A4 AN7874 A. fumigatus Af293 Afu1g12200 Afu3g00570 Afu8g02315 and A. niger CBS 513.88 An08g04520 An06g00280 An16g02300;orf_classification=Uncharacterized;Alias=ANIA_10158,ANID_10158
AN10159	5.77011	5.31365	5.58842	-0.456458	0.274767	0.54522	0.707572	-1.37707	NR	NA	Ortholog of Aspergillus wentii Aspwe1_0172079 Aspergillus clavatus NRRL 1 ACLA_023190 Aspergillus zonatus Aspzo1_0012961 and Aspergillus carbonarius ITEM 5010 Acar5010_000620;orf_classification=Uncharacterized;Alias=ANIA_10159,ANID_10159
AN1016	6.82772	6.27013	6.47613	-0.557586	0.205996	0.0325929	0.30929	0.739848	NR	NA	Gene=ganB;Alpha subunit of a heterotrimeric G protein composed of GanB SfaD and GpgA that controls conidial germination via cAMPPKA pathway in response to carbon source availability negatively regulates asexual development regulated by RgsA;orf_classification=Verified;Alias=ANIA_01016,ANID_01016,gpaB
AN10160	2.13534	2.81058	2.58268	0.675241	-0.227899	0.403387	0.743448	0.124328	NR	NA	Ortholog of A. nidulans FGSC A4 AN2370 AN0323 A. fumigatus Af293 Afu1g02440 Afu4g02760 A. niger CBS 513.88 An01g05750 An12g09350 An13g03290 and A. oryzae RIB40 AO090020000719 AO090005000852;orf_classification=Uncharacterized;Alias=ANIA_10160,ANIA_11839,ANID_10160,ANID_11839
AN10161	4.76695	4.79698	4.57802	0.0300283	-0.21896	0.896753	0.358088	-0.586406	NR	NA	Orthologs have structural constituent of ribosome activity and mitochondrial small ribosomal subunit localization;orf_classification=Uncharacterized;Alias=ANIA_10161,ANID_10161
AN10163	6.55458	6.55027	6.68434	-0.00431188	0.134075	0.980154	0.440617	-0.456009	NR	NA	Ortholog of A. fumigatus Af293 Afu1g12110 A. niger CBS 513.88 An08g04410 Aspergillus wentii Aspwe1_0154994 and Aspergillus sydowii Aspsy1_0038225;orf_classification=Uncharacterized;Alias=ANIA_10163,ANID_10163
AN10164	5.61144	6.34287	4.79855	0.731429	-1.54432	0.0457144	0.00396902	1.30217	C2	NA	Orthologs have mRNA binding polyU RNA binding activity and role in nuclear-transcribed mRNA catabolic process nonsense-mediated decay regulation of mRNA stability stress granule assembly;orf_classification=Uncharacterized;Alias=ANIA_10164,ANID_10164
AN10165	3.15347	3.09019	2.52881	-0.0632818	-0.561383	0.884982	0.267206	-0.351074	NR	NA	Has domains with predicted outer membrane localization;orf_classification=Uncharacterized;Alias=ANIA_10165,ANID_10165
AN10166	7.45771	7.73426	7.09922	0.276554	-0.635041	0.0904046	0.00639898	0.984042	NR	NA	Ortholog of A. fumigatus Af293 Afu1g11900gprG A. niger CBS 513.88 An08g04110 A. oryzae RIB40 AO090001000374gprG and Aspergillus wentii Aspwe1_0027952;orf_classification=Uncharacterized;Alias=ANIA_10166,ANID_10166
AN10167	3.61833	3.32263	3.03775	-0.295704	-0.284876	0.109104	0.127761	1.47664	NR	NA	Has domains with predicted role in oxidation-reduction process;orf_classification=Uncharacterized;Alias=ANIA_10167,ANID_10167
AN10168	6.90405	5.53799	6.41963	-1.36605	0.881633	0.00175691	0.00958733	0.149259	A2	NA	Ortholog of A. fumigatus Af293 Afu1g10430 A. niger CBS 513.88 An08g02380 Neosartorya fischeri NRRL 181 NFIA_015240 Aspergillus wentii Aspwe1_0036585 and Aspergillus zonatus Aspzo1_0163764;orf_classification=Uncharacterized;Alias=ANIA_10168,ANID_10168
AN10169	2.29151	2.56933	2.26724	0.277821	-0.302091	0.73586	0.695566	-0.169745	NR	NA	Short-chain dehydrogenase transcriptionally induced by growth on xylose;orf_classification=Uncharacterized;Alias=ANIA_10169,ANID_10169
AN1017	8.56088	7.23508	6.92847	-1.32579	-0.306616	0.0012407	0.161628	0.68437	A2	NA	Gene=hogA;Putative mitogen-activated protein kinase MAPK involved in osmotic stress response highly up-regulated under osmotic stress conditions required for sexual development and sporulation mutant sensitive to NaCl;orf_classification=Verified;Alias=ANIA_01017,ANID_01017,sakA
AN10170	6.58275	7.32692	6.76427	0.744171	-0.562656	0.035262	0.0733036	0.358396	NR	NA	Orthologs have ATPase activity role in negative regulation of G2M transition of mitotic cell cycle and cytosol nucleus localization;orf_classification=Uncharacterized;Alias=ANIA_10170,ANID_10170
AN10171	4.70977	4.52725	3.2107	-0.182519	-1.31654	0.619898	0.0278801	1.39451	NR	NA	Orthologs have role in cellular response to amino acid starvation meiosis negative regulation of TOR signaling regulation of autophagic vacuole assembly;orf_classification=Uncharacterized;Alias=ANIA_10171,ANID_10171
AN10172	6.25673	6.09294	6.45367	-0.163782	0.360725	0.552466	0.212694	0.27262	NR	NA	Orthologs have dicarboxylic acid transmembrane transporter activity role in mitochondrial transport and mitochondrial inner membrane localization;orf_classification=Uncharacterized;Alias=ANIA_10172,ANID_10172
AN10173	3.20505	4.16807	4.47005	0.963012	0.301987	0.257391	0.638456	1.23143	NR	NA	Orthologs have nucleolus localization;orf_classification=Uncharacterized;Alias=ANIA_10173,ANID_10173
AN10174	7.72225	5.71553	7.41053	-2.00671	1.69499	0.000252828	0.000505347	-0.286304	D2	NA	Ortholog of A. fumigatus Af293 Afu1g10090 A. oryzae RIB40 AO090038000427 Neosartorya fischeri NRRL 181 NFIA_015560 and Aspergillus wentii Aspwe1_0168735;orf_classification=Uncharacterized;Alias=ANIA_10174,ANID_10174
AN10175	5.81166	5.97729	5.61975	0.165631	-0.357533	0.521121	0.195912	-0.467932	NR	NA	Orthologs have role in ribosome biogenesis and cytosol ribosome localization;orf_classification=Uncharacterized;Alias=ANIA_10175,ANID_10175
AN10176	2.84225	0.719646	2.15392	-2.1226	1.43428	0.134403	0.290615	-1.02915	NR	NA	Protein of unknown function;orf_classification=Uncharacterized;Alias=ANIA_10176,ANID_10176
AN10177	7.70442	7.24973	7.60255	-0.454682	0.352821	0.00996458	0.0231442	-0.50226	NR	NA	Protein of unknown function;orf_classification=Uncharacterized;Alias=ANIA_10177,ANID_10177
AN10178	5.18279	4.68546	4.9325	-0.497332	0.247035	0.0481831	0.236724	-0.852042	NR	NA	Orthologs have copper ion binding activity role in metal ion transport mitochondrial respiratory chain complex IV assembly and cytosol mitochondrial intermembrane space nucleus localization;orf_classification=Uncharacterized;Alias=ANIA_10178,ANID_10178
AN10179	4.15405	3.63088	3.82507	-0.523174	0.194189	0.211746	0.613447	0.362891	NR	NA	Ortholog of A. fumigatus Af293 Afu1g09650 A. oryzae RIB40 AO090012000878 Aspergillus wentii Aspwe1_0036407 Aspergillus clavatus NRRL 1 ACLA_025850 and Aspergillus niger ATCC 1015 38576-mRNA;orf_classification=Uncharacterized;Alias=ANIA_10179,ANID_10179
AN1018	4.6101	4.50347	4.16477	-0.106623	-0.338706	0.584767	0.132737	1.42331	NR	NA	Orthologs have role in post-Golgi vesicle-mediated transport and cellular bud tip cytoplasm localization;orf_classification=Uncharacterized;Alias=ANIA_01018,ANID_01018
AN10180	2.37339	2.48613	3.03076	0.112743	0.544632	0.73236	0.110116	0.455229	NR	NA	Has domains with predicted catalytic activity and role in nucleoside metabolic process;orf_classification=Uncharacterized;Alias=ANIA_10180,ANID_10180
AN10181	6.80867	6.61144	7.09751	-0.197234	0.486073	0.289206	0.0355907	1.614	NR	NA	Ortholog of A. fumigatus Af293 Afu1g09530 A. niger CBS 513.88 An08g01090 A. oryzae RIB40 AO090012000919 Neosartorya fischeri NRRL 181 NFIA_016080 and Aspergillus wentii Aspwe1_0036341;orf_classification=Uncharacterized;Alias=ANIA_10181,ANID_10181
AN10182	4.42626	5.52052	4.4414	1.09426	-1.07911	0.196264	0.189969	0.650765	NR	NA	Putative translation initiation factor 3 subunit f eIF-3f expression reduced after exposure to farnesol;orf_classification=Uncharacterized;Alias=ANIA_10182,ANID_10182
AN10183	2.40844	2.44061	3.55455	0.0321634	1.11394	0.884754	0.00248274	0.0703893	C1	NA	Ortholog of A. fumigatus Af293 Afu1g09520 A. niger CBS 513.88 An08g01080 A. oryzae RIB40 AO090012000920 Neosartorya fischeri NRRL 181 NFIA_016090 and Aspergillus wentii Aspwe1_0103125;orf_classification=Uncharacterized;Alias=ANIA_10183,ANID_10183
AN10184	4.28619	4.63172	5.38195	0.345534	0.750226	0.170995	0.013764	1.16479	NR	NA	Protein predicted to have a role in pheromone precursor processing;orf_classification=Uncharacterized;Alias=ANIA_10184,ANID_10184,kex-1,kex1
AN10185	6.19924	5.83	6.28717	-0.369241	0.45717	0.0567209	0.0278159	0.648005	NR	NA	Has domains with predicted zinc ion binding activity;orf_classification=Uncharacterized;Alias=ANIA_10185,ANIA_12347,ANID_10185,ANID_12347
AN10186	5.42079	5.61658	6.32444	0.195795	0.707862	0.377363	0.0163106	0.725959	NR	NA	Orthologs have role in ER to Golgi vesicle-mediated transport cellular response to cadmium ion detoxification of cadmium ion;orf_classification=Uncharacterized;Alias=ANIA_10186,ANID_10186
AN10187	6.37263	5.99938	6.40994	-0.373253	0.410564	0.0770406	0.0543899	-0.483985	NR	NA	Protein of unknown function;orf_classification=Uncharacterized;Alias=ANIA_10187,ANIA_12347,ANID_10187,ANID_12347
AN10188	5.24679	5.13406	4.6916	-0.112732	-0.442458	0.664417	0.147765	0.449957	NR	NA	Putative guanylate kinase expression reduced after exposure to farnesol transcript is induced by nitrate predicted NirA binding site in promoter;orf_classification=Uncharacterized;Alias=ANIA_10188,ANID_10188
AN10189	3.40175	4.07017	4.16651	0.668423	0.0963374	0.0960636	0.733715	-0.535332	NR	NA	Orthologs have protein-arginine omega-N monomethyltransferase activity and role in peptidyl-arginine methylation;orf_classification=Uncharacterized;Alias=ANIA_10189,ANID_10189
AN1019	6.92424	6.97046	7.01818	0.0462194	0.0477217	0.806833	0.79806	1.55434	NR	NA	Gene=culA;Putative Scf complex protein NeddH-associated protein transcript upregulated in response to camptothecin;orf_classification=Uncharacterized;Alias=ANIA_01019,ANID_01019
AN10190	4.80132	4.78508	5.2644	-0.0162405	0.479324	0.933469	0.0457505	0.969381	NR	NA	Has domains with predicted role in positive regulation of autophagy;orf_classification=Uncharacterized;Alias=ANIA_10190,ANID_10190
AN10191	3.83595	3.94586	4.02405	0.109906	0.0781944	0.496879	0.611291	2.54473	NR	NA	Orthologs have chromatin binding histone binding activity;orf_classification=Uncharacterized;Alias=ANIA_10191,ANID_10191
AN10192	2.2284	1.95128	2.39584	-0.277125	0.444559	0.641933	0.441942	1.46153	NR	NA	Orthologs have role in conidiophore development;orf_classification=Uncharacterized;Alias=ANIA_10192,ANID_10192
AN10193	4.21027	4.04432	4.24339	-0.165958	0.199075	0.728058	0.665918	0.585924	NR	NA	Gene=env7;Orthologs have role in ascospore formation conidiophore development conidium formation response to oxidative stress sporocarp development involved in sexual reproduction vacuolar protein processing;orf_classification=Uncharacterized;Alias=ANIA_10193,ANID_10193
AN10194	4.40684	4.47651	4.64826	0.0696748	0.171746	0.721212	0.386611	2.81701	NR	NA	Orthologs have role in spliceosomal conformational changes to generate catalytic conformation and U5 snRNP cytosol spliceosomal complex localization;orf_classification=Uncharacterized;Alias=ANIA_10194,ANID_10194
AN10195	5.92357	6.84181	6.35379	0.918246	-0.488024	0.0267847	0.138276	1.73249	NR	NA	Orthologs have valine-tRNA ligase activity;orf_classification=Uncharacterized;Alias=ANIA_10195,ANID_10195
AN10196	4.65966	3.27064	4.71437	-1.38902	1.44374	0.00694949	0.00540674	0.659011	D2	NA	Ortholog of A. fumigatus Af293 Afu8g04830 A. niger CBS 513.88 An16g07980 A. oryzae RIB40 AO090005000663 Neosartorya fischeri NRRL 181 NFIA_097650 and Aspergillus wentii Aspwe1_0645289;orf_classification=Uncharacterized;Alias=ANIA_10196,ANID_10196
AN10197	6.20305	5.1925	4.63421	-1.01055	-0.558288	0.0163468	0.129199	0.306845	NR	NA	Has domains with predicted catalytic activity and role in coenzyme M biosynthetic process;orf_classification=Uncharacterized;Alias=ANIA_10197,ANID_10197
AN10198	5.18234	5.52567	4.59425	0.343337	-0.931424	0.0158129	0.000368834	1.41197	NR	NA	Orthologs have cytosol nucleus localization;orf_classification=Uncharacterized;Alias=ANIA_10198,ANID_10198
AN10199	3.4786	3.73554	4.005	0.256938	0.269465	0.45331	0.38196	0.479231	NR	NA	Ortholog of Aspergillus versicolor Aspve1_0037245 and Aspergillus sydowii Aspsy1_0028755;orf_classification=Uncharacterized;Alias=ANIA_10199,ANID_10199
AN1020	5.12503	2.88319	0.824007	-2.24184	-2.05918	0.00334572	0.0287092	-0.595097	A2	NA	Ortholog of A. nidulans FGSC A4 AN2784 AN9281 AN2199 A. fumigatus Af293 Afu1g12970 A. niger CBS 513.88 An15g05320 and A. oryzae RIB40 AO090012000596 AO090038000022;orf_classification=Uncharacterized;Alias=ANIA_01020,ANID_01020
AN10200	3.55941	4.20596	5.14024	0.646548	0.934281	0.40411	0.158555	0.0172093	NR	NA	Protein required for biogenesis of the ribosomal 60S subunit ortholog of S. cerevisiae Rpf2p expression reduced after exposure to farnesol;orf_classification=Uncharacterized;Alias=ANIA_10200,ANID_10200
AN10201	3.72861	3.63177	3.83236	-0.0968356	0.200585	0.493611	0.175117	1.32711	NR	NA	Ortholog of A. fumigatus Af293 Afu8g04826 A. niger CBS 513.88 An16g07990 A. oryzae RIB40 AO090005000664 Neosartorya fischeri NRRL 181 NFIA_097640 and Aspergillus wentii Aspwe1_0645178;orf_classification=Uncharacterized;Alias=ANIA_10201,ANID_10201
AN10203	4.24852	4.24234	3.22766	-0.00617373	-1.01468	0.986611	0.0567075	0.442545	NR	NA	Has domains with predicted metal ion transmembrane transporter activity role in metal ion transport transmembrane transport and membrane localization;orf_classification=Uncharacterized;Alias=ANIA_10203,ANID_10203
AN10204	0.766338	1.21123	0.659523	0.44489	-0.551704	0.166371	0.0969686	0.0257376	NR	NA	Has domains with predicted nucleotide binding activity;orf_classification=Uncharacterized;Alias=ANIA_10204,ANID_10204
AN10205	4.34263	4.94372	5.05887	0.601087	0.11515	0.083375	0.643307	-0.1976	NR	NA	Orthologs have role in mitochondrial translation and mitochondrion localization;orf_classification=Uncharacterized;Alias=ANIA_10205,ANID_10205
AN10206	5.20288	5.0459	5.36979	-0.156978	0.323889	0.228261	0.0344096	-0.304006	NR	NA	Has domains with predicted role in anaphase-promoting complex-dependent proteasomal ubiquitin-dependent protein catabolic process regulation of mitotic metaphaseanaphase transition and anaphase-promoting complex localization;orf_classification=Uncharacterized;Alias=ANIA_10206,ANID_10206
AN10207	2.20904	2.9068	1.33859	0.69776	-1.56822	0.196383	0.0343178	1.31267	NR	NA	Has domains with predicted role in transmembrane transport and integral to membrane localization;orf_classification=Uncharacterized;Alias=ANIA_10207,ANID_10207
AN10208	4.29937	4.99703	4.18004	0.697653	-0.816992	0.0947936	0.0587638	-0.650635	NR	NA	Gene=csnH;Subunit 8 of the COP9 signalosome required for formation of cleistothecia;orf_classification=Verified;Alias=ANIA_10208,ANID_10208
AN10209	4.44382	3.81699	3.68029	-0.626823	-0.1367	0.0312928	0.547315	0.823749	NR	NA	Ortholog of A. oryzae RIB40 AO090005000644 Neosartorya fischeri NRRL 181 NFIA_097790 Aspergillus kawachii Aspka1_0179507 and Aspergillus clavatus NRRL 1 ACLA_058380;orf_classification=Uncharacterized;Alias=ANIA_10209,ANID_10209
AN1021	5.1633	4.33694	5.40155	-0.826359	1.0646	0.0544987	0.0218833	0.859174	NR	NA	Ortholog of A. fumigatus Af293 Afu1g12980 A. oryzae RIB40 AO090012000595 Aspergillus wentii Aspwe1_0498638 Aspergillus sydowii Aspsy1_0053349 and Aspergillus terreus NIH2624 ATET_00493;orf_classification=Uncharacterized;Alias=ANIA_01021,ANID_01021
AN10210	1.72725	2.72107	0.060744	0.993816	-2.66032	0.227795	0.0421827	0.788268	NR	NA	Has domains with predicted carbon-nitrogen ligase activity with glutamine as amido-N-donor hydrolase activity acting on carbon-nitrogen but not peptide bonds in linear amides activity;orf_classification=Uncharacterized;Alias=ANIA_10210,ANID_10210
AN10211	4.5029	3.99172	4.09815	-0.511181	0.106431	0.308819	0.821496	0.27858	NR	NA	Ortholog of A. fumigatus Af293 Afu8g04970 A. niger CBS 513.88 An16g07840 A. oryzae RIB40 AO090005000645 Neosartorya fischeri NRRL 181 NFIA_097780 and Aspergillus clavatus NRRL 1 ACLA_058370;orf_classification=Uncharacterized;Alias=ANIA_10211,ANID_10211
AN10212	3.56907	3.72761	4.28017	0.158539	0.552565	0.520129	0.0466744	0.72334	NR	NA	Orthologs have mitochondrion localization;orf_classification=Uncharacterized;Alias=ANIA_10212,ANID_10212
AN10213	3.16847	2.81068	2.84958	-0.357794	0.0388991	0.0850147	0.819426	1.32308	NR	NA	Orthologs have role in CVT pathway cellular response to nitrogen starvation late endosome to vacuole transport macroautophagy peroxisome degradation and phosphatidylinositol biosynthetic process more;orf_classification=Uncharacterized;Alias=ANIA_10213,ANID_10213
AN10214	3.93317	2.77929	3.49276	-1.15388	0.713472	0.042904	0.149346	0.998557	NR	NA	Orthologs have cytosol localization;orf_classification=Uncharacterized;Alias=ANIA_10214,ANID_10214
AN10215	5.17895	5.40373	5.81988	0.224779	0.416154	0.114326	0.0155858	1.15769	NR	NA	Gene=pexE;Putative peroxisomal targeting signal 1 PTS1 receptor protein required for growth on long chain fatty acids inactivation impairs triacetylfusarinine C TAFC siderophore biosynthesis mutant is growth impaired in iron-depleted medium;orf_classification=Verified;Alias=ANIA_10215,ANID_10215
AN10216	6.32987	5.64318	6.09649	-0.686692	0.453305	0.0360775	0.111515	1.75745	NR	NA	Ortholog of A. fumigatus Af293 Afu8g05640 A. niger CBS 513.88 An15g04470 A. oryzae RIB40 AO090005000578 Aspergillus wentii Aspwe1_0118846 and Aspergillus sydowii Aspsy1_0055743;orf_classification=Uncharacterized;Alias=ANIA_10216,ANID_10216
AN10217	5.21024	4.25507	6.12575	-0.955172	1.87068	0.00624458	0.000309323	0.0648829	C1	NA	Orthologs have oxidoreductase activity acting on CH-OH group of donors activity and cytosol nucleus localization;orf_classification=Uncharacterized;Alias=ANIA_10217,ANID_10217
AN10218	3.55152	3.75152	4.35333	0.199997	0.601811	0.531466	0.0743781	0.637842	NR	NA	Protein of unknown function;orf_classification=Uncharacterized;Alias=ANIA_10218,ANID_10218
AN10219	9.02223	8.75157	7.61311	-0.270656	-1.13846	0.304153	0.00807196	-0.365871	C2	NA	Transcript induced in response to calcium dichloride in a CrzA-dependent manner intracellular menadione stress-induced protein;orf_classification=Verified;Alias=ANIA_10219,ANID_10219
AN1022	6.44768	5.35559	6.59686	-1.09209	1.24127	0.00713563	0.00403612	0.228973	D2	NA	Orthologs have role in potassium ion transport proton transport and integral to mitochondrial inner membrane localization;orf_classification=Uncharacterized;Alias=ANIA_01022,ANID_01022
AN10220	6.71365	6.57584	7.69052	-0.137811	1.11468	0.65568	0.0135242	0.520045	NR	NA	Gene=ccp1;Putatice cytochrome c peroxidase intracellular protein abundance decreased by menadione stress;orf_classification=Verified;Alias=AN1630,ANIA_10220,ANID_10220
AN10221	1.92205	1.73725	2.22513	-0.184801	0.487881	0.749843	0.376983	1.04684	NR	NA	Has domains with predicted transporter activity role in transmembrane transport and integral to membrane plasma membrane localization;orf_classification=Uncharacterized;Alias=ANIA_10221,ANID_10221
AN10222	6.14891	6.25505	5.57564	0.10614	-0.679403	0.173955	0.000385911	0.319618	NR	NA	Orthologs have glucose-6-phosphate 1-epimerase activity and cytoplasm nucleus localization;orf_classification=Uncharacterized;Alias=ANIA_10222,ANID_10222
AN10223	8.6646	9.02296	7.80965	0.358356	-1.21331	0.175585	0.00487854	-0.0232698	C2	NA	Putative 1-Cys peroxiredoxin intracellular protein abundance decreased by menadione stress expression reduced after exposure to farnesol;orf_classification=Verified;Alias=ANIA_10223,ANID_10223
AN10224	1.75002	2.34117	1.81587	0.591152	-0.525294	0.319303	0.340325	-0.293359	NR	NA	Possible role in diphthamide biosynthesis protein expressed at increased levels in a hapX mutant versus wild-type;orf_classification=Uncharacterized;Alias=AN1630,ANIA_10224,ANID_10224
AN10225	5.34464	5.04498	4.61769	-0.299664	-0.427285	0.0392811	0.013246	1.82293	NR	NA	Orthologs have structural molecule activity role in cellular protein localization mitotic sister chromatid segregation mitotic spindle organization septation initiation signaling and cytoplasm nucleus spindle pole body localization;orf_classification=Uncharacterized;Alias=ANIA_10225,ANID_10225
AN10226	-0.985646	-1.43529	-2.48669	-0.449649	-1.05139	0.808967	0.593379	-0.0985055	NR	NA	Has domains with predicted metal ion binding activity;orf_classification=Uncharacterized;Alias=ANIA_10226,ANID_10226
AN10227	3.43013	4.0256	4.15501	0.595467	0.129414	0.00334312	0.215919	1.74545	NR	NA	Orthologs have role in positive regulation of cell-substrate adhesion regulation of filamentous growth signal transduction involved in conjugation with cellular fusion and endoplasmic reticulum localization;orf_classification=Uncharacterized;Alias=ANIA_10227,ANID_10227
AN10229	6.98218	6.97407	6.76919	-0.00810932	-0.20488	0.937154	0.0970019	0.0496308	NR	NA	Orthologs have role in ascospore formation mitochondrial respiratory chain complex I assembly programmed cell death and mitochondrion plasma membrane localization;orf_classification=Uncharacterized;Alias=ANIA_10229,ANID_10229,ndiC
AN1023	5.17401	4.97813	4.84438	-0.195882	-0.133753	0.504649	0.645018	0.699552	NR	NA	Gene=sagA;Protein that plays a role in sensitivity to DNA-damaging agents;orf_classification=Verified;Alias=ANIA_01023,ANID_01023
AN10230	4.95632	5.95736	4.57625	1.00104	-1.38111	0.0145049	0.00471814	0.232661	C2	NA	Orthologs have S-methyl-5-thioadenosine phosphorylase activity mRNA binding activity role in L-methionine salvage from methylthioadenosine glutamate biosynthetic process and cytosol nucleus localization;orf_classification=Verified;Alias=ANIA_10230,ANID_10230
AN10232	2.61766	2.91649	2.64599	0.298824	-0.270496	0.528448	0.542686	0.690641	NR	NA	Orthologs have nucleolus localization;orf_classification=Uncharacterized;Alias=ANIA_10232,ANID_10232
AN10233	0.55318	-0.15542	0.393015	-0.7086	0.548435	0.512672	0.594747	0.784085	NR	NA	Has domains with predicted NADP binding phosphogluconate dehydrogenase decarboxylating activity and role in pentose-phosphate shunt;orf_classification=Uncharacterized;Alias=ANIA_10233,ANID_10233
AN10234	-0.0642887	1.67967	-2.40556	1.74396	-4.08523	0.259731	0.0458495	-0.428566	NR	NA	Gene=ngn10;Putative GNAT-type acetyltransferase;orf_classification=Uncharacterized;Alias=ANIA_10234,ANID_10234
AN10235	6.0251	6.45197	5.71262	0.426876	-0.739355	0.0367933	0.005515	1.42653	NR	NA	Ortholog of A. fumigatus Af293 Afu2g04400 A. niger CBS 513.88 An11g03330 A. oryzae RIB40 AO090003001565 Aspergillus wentii Aspwe1_0120274 and Aspergillus terreus NIH2624 ATET_06071;orf_classification=Uncharacterized;Alias=ANIA_10235,ANID_10235
AN10236	4.3955	4.2613	4.41083	-0.134197	0.149526	0.530805	0.470635	0.372952	NR	NA	Has domains with predicted zinc ion binding activity and nucleus localization;orf_classification=Uncharacterized;Alias=ANIA_10236,ANID_10236
AN10237	7.89702	6.63608	7.96569	-1.26094	1.32961	0.000437982	0.00033464	0.230203	D2	NA	Has domains with predicted iron-sulfur cluster binding structural molecule activity and role in iron-sulfur cluster assembly;orf_classification=Uncharacterized;Alias=ANIA_10237,ANID_10237
AN10238	0.0266486	-0.776959	1.84598	-0.803607	2.62293	0.488855	0.0418002	-0.261881	NR	NA	Gene=ngn21;Putative GNAT-type acetyltransferase;orf_classification=Uncharacterized;Alias=ANIA_10238,ANID_10238
AN10239	3.11367	3.35783	2.79703	0.244154	-0.560794	0.125765	0.0104925	0.914565	NR	NA	Orthologs have mRNA guanine-N7--methyltransferase activity role in 7-methylguanosine mRNA capping cellular response to drug and P-TEFb-cap methyltransferase complex cell division site cytosol localization;orf_classification=Uncharacterized;Alias=ANIA_10239,ANID_10239
AN1024	3.26762	3.75698	4.48894	0.489363	0.731955	0.359421	0.1395	1.6107	NR	NA	Orthologs have role in mitotic recombination;orf_classification=Uncharacterized;Alias=ANIA_01024,ANID_01024
AN10240	3.13101	3.3592	2.42372	0.228184	-0.935473	0.360382	0.0147071	0.813114	NR	NA	Has domains with predicted SUMO ligase activity zinc ion binding activity;orf_classification=Uncharacterized;Alias=ANIA_10240,ANID_10240
AN10241	4.64807	4.65725	4.54239	0.00917842	-0.114859	0.973041	0.66923	0.348232	NR	NA	Orthologs have role in proteolysis involved in cellular protein catabolic process and Dsc E3 ubiquitin ligase complex endoplasmic reticulum fungal-type vacuole lumen localization;orf_classification=Uncharacterized;Alias=ANIA_10241,ANID_10241
AN10242	5.16922	4.62307	4.72377	-0.546146	0.100703	0.00925781	0.453001	0.326537	NR	NA	Protein of unknown function;orf_classification=Uncharacterized;Alias=ANIA_10242,ANID_10242
AN10243	6.09754	5.52699	5.8374	-0.570551	0.310407	0.0271389	0.140354	-0.384584	NR	NA	Orthologs have cytoplasm nucleus localization;orf_classification=Uncharacterized;Alias=ANIA_10243,ANID_10243
AN10247	3.94544	4.11185	3.53436	0.166408	-0.577489	0.208565	0.00604228	1.77189	NR	NA	Ortholog of A. fumigatus Af293 Afu2g04390 A. oryzae RIB40 AO090003000225 Aspergillus wentii Aspwe1_0046123 and Aspergillus terreus NIH2624 ATET_06072;orf_classification=Uncharacterized;Alias=ANIA_10247,ANID_10247
AN10248	4.39342	4.60297	4.23934	0.209555	-0.363634	0.630735	0.4089	-0.115597	NR	NA	Orthologs have electron carrier activity iron ion binding zinc ion binding activity role in peptidyl-diphthamide biosynthetic process from peptidyl-histidine tRNA wobble uridine modification and cytosol nucleus localization;orf_classification=Uncharacterized;Alias=ANIA_10248,ANID_10248
AN10249	3.65544	3.77691	3.91789	0.121464	0.140981	0.68144	0.606219	0.217851	NR	NA	Orthologs have aminoacyl-tRNA hydrolase activity role in negative regulation of proteasomal ubiquitin-dependent protein catabolic process and mitochondrial outer membrane localization;orf_classification=Uncharacterized;Alias=ANIA_10249,ANID_10249
AN1025	5.63594	6.16923	5.23896	0.533298	-0.930272	0.00597606	0.000685815	2.01042	NR	NA	Predicted GTPase activating protein;orf_classification=Uncharacterized;Alias=ANIA_01025,ANID_01025
AN10250	6.56563	4.05307	5.32624	-2.51256	1.27318	0.000105924	0.00196459	0.854395	D2	NA	Putative protein of unknown function expression upregulated after exposure to farnesol;orf_classification=Uncharacterized;Alias=ANIA_10250,ANID_10250
AN10251	4.03224	4.05433	3.33371	0.0220976	-0.720628	0.832987	0.00180876	1.19535	NR	NA	Orthologs have nuclear localization sequence binding ubiquitin binding activity role in response to ethanol and cytosol localization;orf_classification=Uncharacterized;Alias=ANIA_10251,ANID_10251
AN10252	6.0884	6.36561	4.9198	0.277217	-1.44581	0.108522	0.000467316	0.674461	C2	NA	Ortholog of A. fumigatus Af293 Afu4g10320 A. niger CBS 513.88 An04g06600 A. oryzae RIB40 AO090003001189 Aspergillus wentii Aspwe1_0166765 and Aspergillus sydowii Aspsy1_0084447;orf_classification=Uncharacterized;Alias=ANIA_10252,ANID_10252
AN10253	3.52222	3.40851	2.87921	-0.113715	-0.529299	0.842532	0.390253	-0.430509	NR	NA	Orthologs have role in maintenance of DNA trinucleotide repeats mitotic sister chromatid cohesion and Ctf18 RFC-like complex localization;orf_classification=Uncharacterized;Alias=ANIA_10253,ANID_10253
AN10254	2.18504	2.2963	0.243253	0.111261	-2.05305	0.802462	0.0175363	0.206643	NR	NA	Ortholog of A. fumigatus Af293 Afu4g10530 A. niger CBS 513.88 An04g06150 Aspergillus wentii Aspwe1_0047458 Aspergillus sydowii Aspsy1_0053923 and Aspergillus terreus NIH2624 ATET_04011;orf_classification=Uncharacterized;Alias=ANIA_10254,ANID_10254
AN10255	6.8262	6.58311	4.86354	-0.243086	-1.71957	0.63945	0.0383539	0.0257376	NR	NA	Ortholog of A. fumigatus Af293 Afu4g10440 A. niger CBS 513.88 An04g06310 A. oryzae RIB40 AO090003001168 Neosartorya fischeri NRRL 181 NFIA_105630 and Aspergillus wentii Aspwe1_0166753;orf_classification=Uncharacterized;Alias=ANIA_10255,ANID_10255
AN10256	-7.56052	-7.42677	-7.29636	0.133757	0.130403	0.770037	0.77428	2.06316	NR	NA	Has domains with predicted RNA binding RNA-directed DNA polymerase activity role in DNA integration RNA-dependent DNA replication and nucleus localization;orf_classification=Uncharacterized;Alias=ANIA_10256,ANID_10256
AN10257	6.67881	6.65641	6.6502	-0.0223952	-0.00621627	0.89424	0.970195	1.23879	NR	NA	Orthologs have mRNA binding activity role in telomere maintenance via telomere shortening and cytoplasm nucleus localization;orf_classification=Uncharacterized;Alias=ANIA_10257,ANID_10257
AN10258	3.09972	3.03429	2.70912	-0.0654353	-0.325163	0.826627	0.314953	1.54498	NR	NA	Orthologs have anaphase-promoting complex cytosol localization;orf_classification=Uncharacterized;Alias=ANIA_10258,ANID_10258
AN10259	-0.338384	1.35512	0.200479	1.6935	-1.15464	0.062479	0.125494	0.660837	NR	NA	Gene=CYP532A4;Putative cytochrome P450;orf_classification=Uncharacterized;Alias=ANIA_10259,ANID_10259
AN1026	4.81853	4.38163	4.39975	-0.436903	0.0181226	0.290433	0.962548	0.49774	NR	NA	Has domains with predicted role in mitotic spindle organization in nucleus and DASH complex mitotic spindle localization;orf_classification=Uncharacterized;Alias=ANIA_01026,ANID_01026
AN10260	7.06638	6.05111	6.40978	-1.01527	0.358672	0.000810743	0.0394161	-0.202572	A2	NA	Intracellular menadione stress-induced protein;orf_classification=Verified;Alias=ANIA_10260,ANID_10260
AN10261	7.81897	7.44432	7.35864	-0.374657	-0.0856752	0.137457	0.698072	-0.386468	NR	NA	Orthologs have role in syncytium formation by plasma membrane fusion;orf_classification=Uncharacterized;Alias=ANIA_10261,ANID_10261
AN10262	4.80263	4.75801	5.6609	-0.0446209	0.902892	0.712203	0.000712112	0.84318	NR	NA	Has domains with predicted sequence-specific DNA binding RNA polymerase II transcription factor activity zinc ion binding activity role in regulation of transcription DNA-dependent and nucleus localization;orf_classification=Uncharacterized;Alias=ANIA_10262,ANID_10262
AN10263	4.8498	4.8631	5.06796	0.0133008	0.204859	0.961832	0.45861	1.24245	NR	NA	Ortholog of A. niger CBS 513.88 An11g05450 A. oryzae RIB40 AO090023000304 Aspergillus wentii Aspwe1_0054870 and Aspergillus terreus NIH2624 ATET_05948;orf_classification=Uncharacterized;Alias=ANIA_10263,ANID_10263
AN10264	5.91948	5.09034	5.4074	-0.829142	0.317061	0.0478945	0.357443	-0.463947	NR	NA	Ortholog of A. oryzae RIB40 AO090003000305 Aspergillus wentii Aspwe1_0046218 Aspergillus versicolor Aspve1_0080260 and Aspergillus clavatus NRRL 1 ACLA_089630;orf_classification=Uncharacterized;Alias=ANIA_10264,ANID_10264
AN10265	4.08568	4.3601	4.99047	0.274412	0.630373	0.350283	0.0481421	0.801573	NR	NA	Orthologs have alpha-1-6-mannosyltransferase activity role in protein N-linked glycosylation and Golgi trans cisterna alpha-1-6-mannosyltransferase complex endoplasmic reticulum localization;orf_classification=Uncharacterized;Alias=ANIA_10265,ANID_10265
AN10266	7.07807	7.28728	7.40203	0.209208	0.114746	0.154101	0.384868	1.73725	NR	NA	Putative ubiquitin-activating enzyme ortholog of S. cerevisiae Uba1p transcript upregulated in response to camptothecin protein induced by farnesol;orf_classification=Verified;Alias=AN2174,ANIA_10266,ANID_10266
AN10267	3.73268	4.14332	3.88139	0.41064	-0.26193	0.0783523	0.188487	0.88049	NR	NA	Has domains with predicted role in transmembrane transport and integral to membrane localization;orf_classification=Uncharacterized;Alias=ANIA_10267,ANID_10267
AN10268	3.86746	2.76893	5.00555	-1.09853	2.23662	0.0854456	0.00607244	0.537048	C1	NA	Protein of unknown function;orf_classification=Uncharacterized;Alias=ANIA_10268,ANID_10268
AN10269	4.14168	4.10631	4.12533	-0.0353709	0.0190183	0.888684	0.937701	0.491597	NR	NA	Has domains with predicted nucleotide binding oxidoreductase activity and role in metabolic process;orf_classification=Uncharacterized;Alias=ANIA_10269,ANID_10269
AN1027	5.17847	4.97882	5.41313	-0.199645	0.43431	0.295377	0.0486113	0.31034	NR	NA	Ortholog of A. fumigatus Af293 Afu1g12660 A. niger CBS 513.88 An08g05410 A. oryzae RIB40 AO090012000716 Aspergillus wentii Aspwe1_0040406 and Aspergillus sydowii Aspsy1_0038316;orf_classification=Uncharacterized;Alias=ANIA_01027,ANID_01027
AN10270	-4.87116	-2.30261	-2.22704	2.56854	0.0755777	0.226622	0.965251	-0.0262051	NR	NA	Ortholog of A. fumigatus Af293 Afu2g15720 A. niger CBS 513.88 An15g05970 A. oryzae RIB40 AO090012000253 Neosartorya fischeri NRRL 181 NFIA_090950 and Aspergillus wentii Aspwe1_0182342;orf_classification=Uncharacterized;Alias=ANIA_10270,ANID_10270
AN10271	5.3924	4.88235	4.88993	-0.510056	0.00758661	0.395754	0.989746	0.180148	NR	NA	Ortholog of A. fumigatus Af293 Afu2g15710 A. niger CBS 513.88 An15g05960 A. oryzae RIB40 AO090012000254 Aspergillus clavatus NRRL 1 ACLA_074660 and Aspergillus niger ATCC 1015 200760-mRNA;orf_classification=Uncharacterized;Alias=ANIA_10271,ANID_10271
AN10272	6.44071	5.67073	6.46457	-0.769978	0.793845	0.066712	0.0563956	-1.23786	NR	NA	Ortholog of A. fumigatus Af293 Afu2g15690 Aspergillus wentii Aspwe1_0170945 Aspergillus clavatus NRRL 1 ACLA_074640 and Aspergillus zonatus Aspzo1_0138260;orf_classification=Uncharacterized;Alias=ANIA_10272,ANID_10272
AN10273	6.58519	5.5538	6.63799	-1.03139	1.08418	0.000632132	0.000481862	0.297485	D2	NA	Gene=gst3;Putative glutathione S-transferase intracellular menadione stress-induced protein;orf_classification=Verified;Alias=ANIA_10273,ANID_10273
AN10274	-5.26159	-1.53489	-3.5287	3.7267	-1.9938	0.0725774	0.239673	0.343692	NR	NA	Gene=rhgB;Putative rhamnogalacturonan hydrolase;orf_classification=Uncharacterized;Alias=ANIA_10274,ANID_10274
AN10277	-5.04801	-5.53406	-6.22089	-0.486048	-0.686836	0.584042	0.457173	0.987685	NR	NA	Gene=rhaA;Protein with rhamnogalacturonan acetylesterase activity involved in degradation of pectin;orf_classification=Verified;Alias=ANIA_10277,ANID_10277
AN10278	6.59662	6.34609	5.89687	-0.250532	-0.449214	0.19399	0.0517811	0.107018	NR	NA	Orthologs have cytosol mitochondrion nucleus localization;orf_classification=Uncharacterized;Alias=ANIA_10278,ANID_10278
AN1028	1.44957	1.40262	3.35508	-0.0469484	1.95245	0.931141	0.0072085	1.33056	C1	NA	Has domains with predicted sequence-specific DNA binding RNA polymerase II transcription factor activity zinc ion binding activity role in regulation of transcription DNA-dependent and nucleus localization;orf_classification=Uncharacterized;Alias=ANIA_01028,ANID_01028
AN10280	4.88979	4.73808	5.15164	-0.151715	0.413565	0.74764	0.36646	-0.316528	NR	NA	Orthologs have rDNA binding activity;orf_classification=Uncharacterized;Alias=ANIA_10280,ANID_10280
AN10281	5.62295	5.77045	6.0736	0.147499	0.303149	0.185291	0.0248042	0.878137	NR	NA	Orthologs have role in dephosphorylation;orf_classification=Uncharacterized;Alias=ANIA_10281,ANID_10281
AN10282	4.696	5.17065	5.37474	0.474652	0.204084	0.0782635	0.329215	0.728574	NR	NA	Orthologs have cytosol nucleus localization;orf_classification=Uncharacterized;Alias=ANIA_10282,ANID_10282
AN10283	3.91646	3.51554	3.61353	-0.400919	0.0979901	0.0218316	0.431601	1.07451	NR	NA	Has domains with predicted FMN binding iron ion binding oxidoreductase activity and role in oxidation-reduction process;orf_classification=Uncharacterized;Alias=ANIA_10283,ANID_10283
AN10285	7.659	6.93777	7.82055	-0.721229	0.882781	0.00439119	0.00191563	2.123	NR	NA	Ortholog of A. fumigatus Af293 Afu5g10660 A. niger CBS 513.88 An14g04040 A. oryzae RIB40 AO090010000472 Aspergillus wentii Aspwe1_0050403 and Aspergillus terreus NIH2624 ATET_07619;orf_classification=Uncharacterized;Alias=ANIA_10285,ANID_10285
AN10286	-2.8946	-2.00169	-5.97392	0.892908	-3.97222	0.192822	0.00281078	0.740712	C2	NA	Has domains with predicted role in transmembrane transport and integral to membrane localization;orf_classification=Uncharacterized;Alias=ANIA_10286,ANID_10286
AN10287	1.98013	0.661592	2.52964	-1.31853	1.86805	0.0311955	0.00724086	0.738984	C1	NA	Has domains with predicted oleate hydratase activity and role in fatty acid metabolic process;orf_classification=Uncharacterized;Alias=ANIA_10287,ANID_10287
AN10288	4.15194	3.02358	2.44639	-1.12835	-0.577194	0.127742	0.45481	0.21661	NR	NA	Protein of unknown function;orf_classification=Uncharacterized;Alias=ANIA_10288,ANID_10288
AN10289	-1.53293	1.43139	5.05664	2.96432	3.62524	0.0957306	0.00689226	0.43082	C1	AN10289 cluster	Putative dimethyl-allyl-tryptophan synthase DMATS-type aromatic prenyltransferase transcript is induced by nitrate;orf_classification=Uncharacterized;Alias=ANIA_10289,ANID_10289
AN1029	-5.47516	-4.33821	0.880062	1.13695	5.21827	0.210832	0.000696173	0.799087	C1	Asperfuranone (afo) cluster	Gene=afoA;Protein with homology to CtnR citrinin biosynthesis transcriptional activator contains a Zn2Cys6 domain involved in asperfuranone biosynthesis overexpression induces expression of the asperfuranone biosynthesis gene cluster;orf_classification=Verified;Alias=ANIA_01029,ANID_01029
AN10290	5.27739	4.96401	5.08586	-0.31338	0.121849	0.0171763	0.204949	0.439357	NR	NA	Has domains with predicted FMN binding pyridoxamine-phosphate oxidase activity and role in oxidation-reduction process pyridoxine biosynthetic process;orf_classification=Uncharacterized;Alias=ANIA_10290,ANID_10290
AN10292	4.01627	3.29946	2.85901	-0.716808	-0.440447	0.0578838	0.223218	1.53754	NR	NA	Ortholog of A. fumigatus Af293 Afu5g10455 A. niger CBS 513.88 An14g04320 A. oryzae RIB40 AO090010000491 Aspergillus wentii Aspwe1_0038732 and Aspergillus sydowii Aspsy1_0054224;orf_classification=Uncharacterized;Alias=ANIA_10292,ANID_10292
AN10293	3.18602	2.54766	2.65556	-0.63836	0.107901	0.0646593	0.70161	0.784085	NR	NA	Ortholog of A. fumigatus Af293 Afu5g09950 Aspergillus glaucus Aspgl1_0181943 Aspergillus flavus NRRL 3357 AFL2T_11694 and Neosartorya fischeri NRRL 181 NFIA_077320;orf_classification=Uncharacterized;Alias=ANIA_10293,ANID_10293
AN10294	-1.2281	0.81711	0.278144	2.04521	-0.538966	0.103239	0.563672	0.337996	NR	NA	Has domains with predicted sequence-specific DNA binding RNA polymerase II transcription factor activity zinc ion binding activity role in regulation of transcription DNA-dependent and nucleus localization;orf_classification=Uncharacterized;Alias=ANIA_10294,ANID_10294
AN10295	3.95796	3.60447	6.04434	-0.353487	2.43986	0.139841	8.27608e-05	0.97673	C1	AN10289 cluster	Has domains with predicted DNA binding activity;orf_classification=Uncharacterized;Alias=ANIA_10295,ANID_10295
AN10296	9.06851	7.86896	8.5175	-1.19955	0.648548	0.0303731	0.156645	0.666302	NR	NA	Orthologs have fumarate reductase NADH activity role in cellular response to anoxia and cytosol mitochondrion plasma membrane ribosome localization;orf_classification=Uncharacterized;Alias=ANIA_10296,ANID_10296
AN10297	-0.850237	-0.564468	-2.45492	0.285769	-1.89045	0.564903	0.0190996	1.80694	NR	AN10297 cluster	Protein with similarity to nonribosomal peptide synthases NRPS-like putative acyl CoA synthetase with an NAD-binding domain;orf_classification=Uncharacterized;Alias=ANIA_10297,ANIA_12117,ANIA_12118,ANID_10297,ANID_12117,ANID_12118
AN10298	3.34658	4.33776	5.73899	0.991179	1.40123	0.0025484	0.000177132	0.499782	C1	NA	3-phosphoserine aminotransferase intracellular protein abundance decreased by menadione stress;orf_classification=Verified;Alias=ANIA_10298,ANID_10298
AN10299	4.95	3.96935	4.03333	-0.980652	0.0639858	0.0644329	0.885613	1.03351	NR	NA	Has domains with predicted carboxy-lyase activity pyridoxal phosphate binding activity and role in cellular amino acid metabolic process;orf_classification=Uncharacterized;Alias=ANIA_10299,ANID_10299
AN1030	-5.7807	-5.32745	1.75273	0.453248	7.08017	0.502513	7.84731e-05	0.283329	C1	Asperfuranone (afo) cluster	Has domains with predicted nucleotide binding oxidoreductase activity transferase activity transferring acyl groups other than amino-acyl groups zinc ion binding activity and role in oxidation-reduction process;orf_classification=Uncharacterized;Alias=ANIA_01030,ANID_01030
AN10300	-0.29193	-0.986066	0.704534	-0.694136	1.6906	0.51147	0.117511	0.869477	NR	AN10297 cluster	Has domains with predicted sequence-specific DNA binding RNA polymerase II transcription factor activity zinc ion binding activity role in regulation of transcription DNA-dependent and nucleus localization;orf_classification=Uncharacterized;Alias=ANIA_10300,ANID_10300
AN10301	4.21031	4.916	4.83306	0.705693	-0.0829443	0.0119991	0.600673	0.191563	NR	NA	Has domains with predicted nucleotide binding activity;orf_classification=Uncharacterized;Alias=ANIA_10301,ANID_10301
AN10302	-2.01908	-2.70682	-7.19446	-0.687741	-4.48764	0.505437	0.0142479	1.96125	NR	NA	Ortholog of A. nidulans FGSC A4 AN3342 AN4609 A. fumigatus Af293 Afu7g06670 A. niger CBS 513.88 An04g04320 An16g05670 An04g03250 and A. oryzae RIB40 AO090011000012;orf_classification=Uncharacterized;Alias=ANIA_10302,ANID_10302
AN10303	4.97089	3.2867	3.22803	-1.68419	-0.0586781	0.000368525	0.770721	0.62293	A2	NA	Ortholog of A. fumigatus Af293 Afu2g13870 A. niger CBS 513.88 An02g05230 A. oryzae RIB40 AO090026000190 Neosartorya fischeri NRRL 181 NFIA_089040 and Aspergillus wentii Aspwe1_0032169;orf_classification=Uncharacterized;Alias=ANIA_10303,ANID_10303
AN10304	2.70611	3.01308	2.48958	0.306964	-0.523498	0.204147	0.0575893	0.444667	NR	NA	Orthologs have mitochondrial membrane localization;orf_classification=Uncharacterized;Alias=ANIA_10304,ANID_10304
AN10305	2.65476	1.76816	3.46402	-0.886602	1.69587	0.338128	0.0772767	-1.1488	NR	NA	Has domains with predicted hydrogen ion transmembrane transporter activity role in ATP hydrolysis coupled proton transport and proton-transporting V-type ATPase V0 domain localization;orf_classification=Uncharacterized;Alias=ANIA_10305,ANID_10305
AN10306	5.63998	5.55428	4.86926	-0.0857012	-0.685017	0.7013	0.0330548	0.243669	NR	NA	Gene=candA-N;N-terminal subunit of Cand1 which is split into two subunits candA-N and candA-C that bind to each other and to unneddylated cullin-RING complexes role in sexual development secondary metabolism and light control of asexual development;orf_classification=Verified;Alias=ANIA_10306,ANID_10306
AN10307	4.46982	4.7079	4.35909	0.238083	-0.348806	0.147153	0.0538721	1.64524	NR	NA	Has domains with predicted zinc ion binding activity;orf_classification=Uncharacterized;Alias=ANIA_10307,ANID_10307
AN10308	3.91531	3.81729	3.35019	-0.0980177	-0.467104	0.737753	0.173857	0.396159	NR	NA	Orthologs have mitochondrion localization;orf_classification=Uncharacterized;Alias=ANIA_10308,ANID_10308
AN10309	5.04685	5.18895	5.18331	0.1421	-0.00563253	0.480283	0.97589	0.804054	NR	NA	Putative chitin deacetylase predicted glycosyl phosphatidylinositol GPI-anchor;orf_classification=Uncharacterized;Alias=ANIA_10309,ANID_10309
AN1031	-5.65097	-5.1082	-3.60297	0.542765	1.50523	0.809713	0.483879	0.753605	NR	Asperfuranone (afo) cluster	Gene=afoB;Putative efflux pump involved in asperfuranone biosynthesis;orf_classification=Verified;Alias=ANIA_01031,ANID_01031
AN10310	5.08047	4.08145	3.98521	-0.999017	-0.0962368	0.00683761	0.684823	0.540027	NR	NA	Protein of unknown function;orf_classification=Uncharacterized;Alias=ANIA_10310,ANID_10310
AN10311	9.14501	9.58323	7.05328	0.438218	-2.52995	0.265727	0.00220561	-1.0145	C2	NA	Gene=mnpA;Putative hyphal cell wall mannoprotein expression is transcriptionally upregulated during sexual development expression is flbA- fadA- and veA-dependent present in the hyphal cell wall absent from the conidial cell wall;orf_classification=Verified;Alias=ANIA_10311,ANID_10311
AN10313	4.2539	4.42224	3.53679	0.168342	-0.885454	0.603568	0.046022	-1.00578	NR	NA	Orthologs have role in ER to Golgi vesicle-mediated transport Golgi to endosome transport and ER to Golgi transport vesicle Golgi membrane endoplasmic reticulum localization;orf_classification=Uncharacterized;Alias=ANIA_10313,ANID_10313
AN10315	4.01442	4.11002	4.04617	0.0955936	-0.0638438	0.63795	0.740168	1.10299	NR	NA	Orthologs have GTPase activity ribosome binding activity role in positive regulation of translation and mitochondrial matrix mitochondrial ribosome localization;orf_classification=Uncharacterized;Alias=ANIA_10315,ANID_10315
AN10316	3.01767	4.06297	4.00044	1.0453	-0.0625351	0.0519427	0.860755	2.16157	NR	NA	Putative RNA polymerase III large subunit ortholog of S. cerevisiae Rpo31p expression reduced after exposure to farnesol;orf_classification=Uncharacterized;Alias=ANIA_10316,ANID_10316
AN10317	5.34866	4.26765	5.58408	-1.08101	1.31642	0.0206515	0.00898478	0.246104	C1	NA	Ortholog of A. fumigatus Af293 Afu3g14445 A. niger CBS 513.88 An09g03980 A. oryzae RIB40 AO090701000586 Neosartorya fischeri NRRL 181 NFIA_062810 and Aspergillus wentii Aspwe1_0107543;orf_classification=Uncharacterized;Alias=ANIA_10317,ANID_10317
AN10318	6.99312	7.35798	4.57439	0.364861	-2.78359	0.141882	0.000389052	-0.481969	C2	NA	Predicted glycosylphosphatidylinositol GPI-anchored protein;orf_classification=Uncharacterized;Alias=ANIA_10318,ANID_10318
AN10319	2.41247	2.17374	1.71984	-0.238723	-0.453902	0.413982	0.178357	0.989866	NR	NA	Has domains with predicted amino acid transmembrane transporter activity role in amino acid transmembrane transport and membrane localization;orf_classification=Uncharacterized;Alias=ANIA_10319,ANID_10319
AN1032	-0.330966	-0.737408	1.97593	-0.406442	2.71334	0.583028	0.00769944	-0.163268	C1	Asperfuranone (afo) cluster	Gene=afoC;Putative oxidoreductase required for asperfuranone biosynthesis;orf_classification=Verified;Alias=ANIA_01032,ANID_01032
AN10320	-2.73291	-1.519	-2.26282	1.21391	-0.743819	0.589599	0.729943	-0.365871	NR	NA	Ortholog of A. nidulans FGSC A4 AN2942 AN7130 and A. fumigatus Af293 Afu3g15110 Afu4g08715;orf_classification=Uncharacterized;Alias=ANIA_10320,ANID_10320
AN10321	1.40156	0.503981	-0.472158	-0.897578	-0.976139	0.255458	0.291883	0.57628	NR	NA	Has domains with predicted role in transmembrane transport and integral to membrane localization;orf_classification=Uncharacterized;Alias=ANIA_10321,ANID_10321
AN10322	0.638385	1.1157	0.967504	0.477317	-0.148198	0.606275	0.856813	0.341417	NR	NA	Has domains with predicted ATP binding DNA binding DNA-dependent ATPase activity and role in DNA metabolic process;orf_classification=Uncharacterized;Alias=ANIA_10322,ANID_10322
AN10323	3.07365	4.19119	2.63331	1.11755	-1.55789	0.0255547	0.00886337	0.246104	C2	NA	Has domains with predicted oxidoreductase activity acting on paired donors with incorporation or reduction of molecular oxygen 2-oxoglutarate as one donor and incorporation of one atom each of oxygen into both donors activity;orf_classification=Uncharacterized;Alias=ANIA_10323,ANID_10323
AN10324	6.45264	6.72293	6.33333	0.27029	-0.389607	0.0498226	0.0146198	-0.0573917	NR	NA	Gene=ubcL;Putative neddylation machinery protein constitutively expressed during all stages of the fungal life cycle;orf_classification=Uncharacterized;Alias=ANIA_10324,ANID_10324
AN10325	-6.767	-6.50284	-6.50284	0.26416	1.77636e-15	0.560525	1	1.26963	NR	NA	Gene=srpkD;Has domains with predicted ATP binding protein tyrosine kinase activity and role in protein phosphorylation;orf_classification=Uncharacterized;Alias=ANIA_10325,ANID_10325
AN10326	-0.847771	-0.656418	-3.20253	0.191353	-2.54611	0.825865	0.0419883	-0.899695	NR	NA	Ortholog of Aspergillus versicolor Aspve1_0081330 and Aspergillus sydowii Aspsy1_0148173;orf_classification=Verified;Alias=ANIA_10326,ANID_10326
AN10327	5.97776	6.15681	5.60175	0.179051	-0.555061	0.585156	0.139122	0.602172	NR	NA	Ortholog of A. niger CBS 513.88 An05g01350 A. oryzae RIB40 AO090010000120 Aspergillus wentii Aspwe1_0167953 Aspergillus niger ATCC 1015 39005-mRNA and Aspergillus zonatus Aspzo1_0064042;orf_classification=Uncharacterized;Alias=ANIA_10327,ANID_10327
AN10329	-2.27386	-0.75488	0.0130946	1.51898	0.767975	0.462637	0.669946	0.129613	NR	NA	Predicted mariner transposon-related ORF;orf_classification=Uncharacterized;Alias=ANIA_10329,ANID_10329
AN1033	-1.85115	-2.34795	1.11544	-0.4968	3.46339	0.72116	0.0311141	0.400538	NR	Asperfuranone (afo) cluster	Gene=afoD;Putative salicylate hydroxylase required for asperfuranone biosynthesis transcriptionally induced by scrP overexpression;orf_classification=Verified;Alias=ANIA_01033,ANID_01033
AN10331	0.23196	0.959386	0.829398	0.727426	-0.129988	0.429097	0.863008	0.958286	NR	NA	Has domains with predicted DNA binding sequence-specific DNA binding RNA polymerase II transcription factor activity zinc ion binding activity and role in regulation of transcription DNA-dependent transcription DNA-templated;orf_classification=Uncharacterized;Alias=ANIA_10331,ANID_10331
AN10332	-0.106142	0.266277	0.790273	0.372419	0.523997	0.517354	0.31721	0.467801	NR	NA	Has domains with predicted role in transmembrane transport and integral to membrane localization;orf_classification=Uncharacterized;Alias=ANIA_10332,ANID_10332
AN10333	-1.64753	-0.723696	-0.695589	0.923836	0.0281072	0.384746	0.975927	1.17696	NR	NA	Has domains with predicted hydrolase activity and role in metabolic process;orf_classification=Uncharacterized;Alias=ANIA_10333,ANID_10333
AN10334	3.35211	3.08775	3.27635	-0.264362	0.188603	0.370811	0.50016	1.05658	NR	NA	Has domains with predicted sequence-specific DNA binding sequence-specific DNA binding RNA polymerase II transcription factor activity zinc ion binding activity and role in regulation of transcription DNA-dependent;orf_classification=Uncharacterized;Alias=ANIA_10334,ANID_10334
AN10335	4.17718	3.55806	3.43924	-0.619118	-0.11882	0.211385	0.803176	0.41684	NR	NA	Has domains with predicted nucleotide binding oxidoreductase activity and role in metabolic process;orf_classification=Uncharacterized;Alias=ANIA_10335,ANID_10335
AN10336	4.59482	4.77772	5.24194	0.182897	0.464226	0.232874	0.0158092	0.763836	NR	NA	Orthologs have acetyltransferase activity chromatin binding activity;orf_classification=Uncharacterized;Alias=ANIA_10336,ANID_10336
AN10337	8.16553	7.9057	8.1469	-0.25983	0.241201	0.115155	0.133998	1.23511	NR	NA	Has domains with predicted enzyme regulator activity role in regulation of protein catabolic process and proteasome complex localization;orf_classification=Uncharacterized;Alias=ANIA_10337,ANID_10337
AN10338	5.37586	6.06583	5.78787	0.689969	-0.277963	0.0112969	0.138171	0.892197	NR	NA	Orthologs have L-arginine transmembrane transporter activity L-aspartate transmembrane transporter activity and L-glutamate transmembrane transporter activity more;orf_classification=Uncharacterized;Alias=ANIA_10338,ANID_10338
AN10339	3.71084	4.1524	5.73841	0.44156	1.58601	0.118868	0.00074454	0.978196	C1	NA	Ortholog of A. fumigatus Af293 Afu3g05990 Neosartorya fischeri NRRL 181 NFIA_071260 Aspergillus wentii Aspwe1_0042197 and Aspergillus clavatus NRRL 1 ACLA_033940;orf_classification=Uncharacterized;Alias=ANIA_10339,ANID_10339
AN1034	-1.41409	-1.02296	-2.19469	0.391129	-1.17173	0.182356	0.00993755	3.02963	C2	Asperfuranone (afo) cluster	Gene=afoE;Putative polyketide synthase required for asperfuranone biosynthesis transcriptionally induced by scrP overexpression;orf_classification=Verified;Alias=ANIA_01034,ANID_01034
AN10340	4.97388	4.67811	4.97828	-0.295765	0.300172	0.399499	0.378627	0.831877	NR	NA	Orthologs have antioxidant activity di-trans-poly-cis-decaprenylcistransferase activity protein heterodimerization activity trans-hexaprenyltranstransferase activity;orf_classification=Uncharacterized;Alias=ANIA_10340,ANID_10340
AN10343	0.72719	1.18087	-0.339064	0.453675	-1.51993	0.204333	0.00961822	0.799916	C2	NA	Orthologs have sodium-inorganic phosphate symporter activity role in phosphate ion transmembrane transport and plasma membrane localization;orf_classification=Uncharacterized;Alias=ANIA_10343,ANID_10343
AN10344	-5.57874	-5.89404	-3.21483	-0.315304	2.67921	0.899558	0.281248	0.660837	NR	NA	CobW domain-containing protein transcript repressed by nitrate;orf_classification=Uncharacterized;Alias=ANIA_10344,ANID_10344
AN10345	-4.37296	-5.13385	-5.70309	-0.76089	-0.569241	0.578872	0.683933	0.469886	NR	NA	Gene=dfgA;Putative endo-mannanase GH76 family protein;orf_classification=Uncharacterized;Alias=ANIA_10345,ANID_10345
AN10346	0.68168	2.01078	0.327323	1.3291	-1.68346	0.29724	0.206578	-0.550043	NR	NA	Putative cutinase with a predicted role in the hydrolysis of cutin;orf_classification=Uncharacterized;Alias=ANIA_10346,ANID_10346
AN10347	4.08929	3.99322	3.11851	-0.0960618	-0.874718	0.804262	0.0952996	0.271426	NR	NA	Ortholog of A. fumigatus Af293 Afu3g12050 Neosartorya fischeri NRRL 181 NFIA_065260 Aspergillus wentii Aspwe1_0037097 and Aspergillus clavatus NRRL 1 ACLA_039920;orf_classification=Uncharacterized;Alias=ANIA_10347,ANID_10347
AN10348	2.95724	3.86068	2.60376	0.903441	-1.25692	0.0774056	0.0290219	-0.682696	NR	NA	Orthologs have 3-5-exoribonuclease activity;orf_classification=Uncharacterized;Alias=ANIA_10348,ANID_10348
AN10349	4.67023	4.88581	4.76488	0.215583	-0.120936	0.336249	0.55568	0.768925	NR	NA	Has domains with predicted role in mRNA processing;orf_classification=Uncharacterized;Alias=ANIA_10349,ANID_10349
AN1035	-4.88499	-5.76228	2.09273	-0.877284	7.85501	0.639448	0.00337092	0.529071	C1	Asperfuranone (afo) cluster	Gene=afoF;Putative FADFMN-dependent oxygenase required for asperfuranone biosynthesis;orf_classification=Verified;Alias=ANIA_01035,ANID_01035
AN10350	7.97841	8.27674	7.61633	0.298324	-0.660401	0.0280384	0.00153624	1.54992	NR	NA	Orthologs have cytosol nucleus localization;orf_classification=Uncharacterized;Alias=ANIA_10350,ANID_10350
AN10351	5.84279	5.97701	5.35899	0.134222	-0.618025	0.311327	0.00552748	0.689746	NR	NA	Orthologs have aminopeptidase activity role in cellular response to drug chaperone-mediated protein folding proteolysis and cytosol fungal-type vacuole lumen ribosome localization;orf_classification=Verified;Alias=ANIA_10351,ANID_10351
AN10352	4.45367	5.19681	5.27677	0.743144	0.0799545	0.294882	0.891206	0.906121	NR	NA	Orthologs have role in rRNA processing and 90S preribosome box CD snoRNP complex small-subunit processome localization;orf_classification=Uncharacterized;Alias=ANIA_10352,ANID_10352
AN10353	2.58733	2.63161	2.62656	0.0442758	-0.00504949	0.888815	0.986612	0.625738	NR	NA	Gene=sgdB;Protein with similarity to seryl tRNA synthase required for conidial germination expression reduced after exposure to farnesol;orf_classification=Verified;Alias=ANIA_10353,ANID_10353,bglP
AN10354	5.62463	5.25344	3.62857	-0.371187	-1.62487	0.341979	0.0209026	-0.217591	NR	NA	Putative signal sequence processing protein with a predicted role in targeting proteins to the endoplasmic reticulum;orf_classification=Uncharacterized;Alias=AN3126,ANIA_10354,ANID_10354
AN10355	5.17073	5.39403	4.8715	0.223298	-0.52252	0.0787174	0.00482385	1.62152	NR	NA	Predicted Rab GTPase-activating protein Rab-GAP;orf_classification=Uncharacterized;Alias=ANIA_10355,ANID_10355
AN10356	8.60059	9.25197	9.96782	0.651379	0.715849	0.049419	0.0324706	0.674461	NR	NA	Ortholog of A. nidulans FGSC A4 AN0435 A. fumigatus Af293 Afu1g04510 Afu3g13080 A. niger CBS 513.88 An01g03600 and A. oryzae RIB40 AO090003000870 AO090012000821;orf_classification=Uncharacterized;Alias=ANIA_10356,ANID_10356
AN10357	6.90877	7.52492	6.57781	0.61615	-0.947107	0.0231318	0.00504374	0.206643	NR	NA	Ortholog of A. fumigatus Af293 Afu3g13810 A. niger CBS 513.88 An02g09500 A. oryzae RIB40 AO090012000774 Neosartorya fischeri NRRL 181 NFIA_063450 and Aspergillus wentii Aspwe1_0170040;orf_classification=Uncharacterized;Alias=ANIA_10357,ANID_10357
AN10358	-3.41979	-2.2766	-1.92195	1.14318	0.354657	0.690441	0.893838	0.1137	NR	NA	Has domains with predicted nucleotide binding oxidoreductase activity zinc ion binding activity and role in oxidation-reduction process;orf_classification=Uncharacterized;Alias=ANIA_10358,ANID_10358
AN10359	2.90546	2.12485	2.36996	-0.780609	0.245112	0.0247249	0.354697	0.375178	NR	NA	Ortholog of A. fumigatus Af293 Afu3g12040 Neosartorya fischeri NRRL 181 NFIA_065270 Aspergillus wentii Aspwe1_0105880 and Aspergillus clavatus NRRL 1 ACLA_039910;orf_classification=Uncharacterized;Alias=ANIA_10359,ANID_10359
AN1036	-8.09576	-7.70859	-1.7634	0.387172	5.94519	0.832742	0.0106755	2.92201	NR	Asperfuranone (afo) cluster	Gene=afoG;Putative polyketide synthase required for asperfuranone biosynthesis transcriptionally induced by scrP overexpression;orf_classification=Verified;Alias=ANIA_01036,ANID_01036
AN10360	3.65437	3.8907	3.1477	0.236328	-0.743	0.456752	0.0653494	-0.112475	NR	NA	Ortholog of A. niger CBS 513.88 An02g11450 A. oryzae RIB40 AO090005001479 Neosartorya fischeri NRRL 181 NFIA_069110 and Aspergillus wentii Aspwe1_0173457;orf_classification=Uncharacterized;Alias=ANIA_10360,ANID_10360
AN10361	4.89796	5.24099	4.46729	0.343024	-0.773693	0.309736	0.060233	0.597412	NR	NA	Orthologs have tRNA guanine methyltransferase activity role in regulation of DNA methylation tRNA methylation and mitochondrial matrix nucleus localization;orf_classification=Uncharacterized;Alias=ANIA_10361,ANID_10361
AN10362	5.46903	5.56131	5.27743	0.0922863	-0.283882	0.57259	0.12556	-0.0394883	NR	NA	RNA polymerase II fourth largest subunit expression reduced after exposure to farnesol;orf_classification=Uncharacterized;Alias=ANIA_10362,ANID_10362
AN10363	5.56852	5.58139	4.96402	0.012864	-0.617372	0.94287	0.0218485	0.372952	NR	NA	Ortholog of A. fumigatus Af293 Afu3g08340dscD A. niger CBS 513.88 An02g11950 A. oryzae RIB40 AO090005001445 Aspergillus wentii Aspwe1_0112592 and Aspergillus sydowii Aspsy1_0029318;orf_classification=Uncharacterized;Alias=ANIA_10363,ANID_10363
AN10364	4.26844	4.75731	4.23337	0.488873	-0.523943	0.0887855	0.0670909	0.405992	NR	NA	Ortholog of A. fumigatus Af293 Afu3g09580 Neosartorya fischeri NRRL 181 NFIA_067710 Aspergillus wentii Aspwe1_0074802 and Aspergillus versicolor Aspve1_0081595;orf_classification=Uncharacterized;Alias=ANIA_10364,ANID_10364
AN10365	6.59742	7.09332	5.10856	0.495902	-1.98476	0.0370129	0.000368007	-0.229382	C2	NA	Orthologs have role in hyphal growth;orf_classification=Uncharacterized;Alias=ANIA_10365,ANID_10365
AN10366	-0.214698	-1.42326	-3.42396	-1.20857	-2.0007	0.262158	0.119418	-0.307573	NR	NA	Ortholog of Aspergillus brasiliensis Aspbr1_0386750;orf_classification=Uncharacterized;Alias=ANIA_10366,ANID_10366
AN10367	5.00981	5.43194	5.0141	0.422125	-0.417839	0.0782286	0.0768783	2.01828	NR	NA	Putative P-type ATPase;orf_classification=Uncharacterized;Alias=AN3146,ANIA_10367,ANID_10367
AN10368	4.55452	3.37495	6.11305	-1.17956	2.7381	0.0498473	0.00154438	-0.790859	C1	NA	Has domains with predicted carbon-sulfur lyase activity and role in metabolic process;orf_classification=Uncharacterized;Alias=ANIA_10368,ANID_10368
AN10369	-2.85009	-2.90917	2.54963	-0.0590861	5.45881	0.982494	0.0449889	0.0214797	NR	NA	Ortholog of A. nidulans FGSC A4 AN6413 AN6419 AN6946 AN5312 AN5664 AN8328 AN3241 AN1930 AN2386 AN1738 AN11159 AN8984 AN8951 AN1540 AN8971 AN9387 AN9266 AN9306 AN1317 AN10886 AN7232 AN7774 AN12202;orf_classification=Uncharacterized;Alias=ANIA_10369,ANID_10369
AN1037	8.11241	8.19737	6.78579	0.084954	-1.41158	0.687002	0.00184661	1.09153	C2	NA	Gene=odeA;Oleate delta-12 desaturase transcriptionally regulated by low temperature and by light;orf_classification=Verified;Alias=ANIA_01037,ANID_01037,an1
AN10370	7.3969	5.2791	5.62443	-2.11779	0.345321	0.00209207	0.361457	0.594549	A2	NA	Ortholog of A. fumigatus Af293 Afu3g07980 A. niger CBS 513.88 An16g01990 A. oryzae RIB40 AO090005001498 Aspergillus wentii Aspwe1_0173462 and Aspergillus sydowii Aspsy1_0042585;orf_classification=Uncharacterized;Alias=ANIA_10370,ANID_10370
AN10371	6.11997	4.10273	5.02316	-2.01724	0.920437	0.00216092	0.0433249	-1.12973	A2	NA	Ortholog of A. fumigatus Af293 Afu3g07945 A. oryzae RIB40 AO090005001494 Neosartorya fischeri NRRL 181 NFIA_069220 Aspergillus wentii Aspwe1_0029211 and Aspergillus versicolor Aspve1_0127963;orf_classification=Uncharacterized;Alias=ANIA_10371,ANID_10371
AN10372	-0.508728	0.00256643	-2.16698	0.511295	-2.16955	0.785359	0.29801	0.163499	NR	NA	Protein of unknown function;orf_classification=Uncharacterized;Alias=ANIA_10372,ANID_10372
AN10373	5.99249	6.0164	5.74254	0.0239048	-0.273856	0.760352	0.0181773	1.34937	NR	NA	Ortholog of A. fumigatus Af293 Afu3g11810 A. niger CBS 513.88 An02g07640 A. oryzae RIB40 AO090003000743 Aspergillus wentii Aspwe1_0104946 and Aspergillus sydowii Aspsy1_0778921;orf_classification=Uncharacterized;Alias=ANIA_10373,ANID_10373
AN10374	4.75968	4.14239	4.72599	-0.617291	0.583598	0.255103	0.263661	-1.22432	NR	NA	Ortholog of A. fumigatus Af293 Afu3g08130 Neosartorya fischeri NRRL 181 NFIA_069010 Aspergillus wentii Aspwe1_0173436 and Aspergillus versicolor Aspve1_0039578;orf_classification=Uncharacterized;Alias=ANIA_10374,ANID_10374
AN10375	2.1901	2.65954	2.27776	0.469439	-0.38178	0.677674	0.707854	0.54498	NR	NA	Has domains with predicted cation binding hydrolase activity hydrolyzing O-glycosyl compounds activity and role in carbohydrate metabolic process;orf_classification=Uncharacterized;Alias=ANIA_10375,ANID_10375
AN10376	1.4402	1.1993	1.08363	-0.240904	-0.115664	0.364563	0.652588	1.1846	NR	NA	Gene=afcC;Putative alpha-fucosidase;orf_classification=Uncharacterized;Alias=ANIA_10376,ANID_10376
AN10377	5.94746	6.87228	5.19149	0.924818	-1.68079	0.000160387	1.52844e-05	0.942608	C2	NA	Orthologs have plasma membrane localization;orf_classification=Uncharacterized;Alias=ANIA_10377,ANID_10377
AN10378	6.63655	6.15471	9.02019	-0.481847	2.86548	0.00890411	4.5296e-06	0.529071	C1	NA	Gene=zipC;Putative bZIP transcription factor;orf_classification=Uncharacterized;Alias=ANIA_10378,ANID_10378
AN10379	5.6636	4.65499	4.18722	-1.0086	-0.467775	0.0118985	0.157521	0.264236	NR	NA	Ortholog of A. fumigatus Af293 Afu7g06460 A. niger CBS 513.88 An03g05540 Neosartorya fischeri NRRL 181 NFIA_027750 Aspergillus wentii Aspwe1_0022967 and Aspergillus versicolor Aspve1_0056237;orf_classification=Uncharacterized;Alias=ANIA_10379,ANID_10379
AN1038	4.71535	4.46571	4.35546	-0.249641	-0.110255	0.159137	0.492025	2.17441	NR	NA	Orthologs have Rab guanyl-nucleotide exchange factor activity and role in CVT pathway early endosome to Golgi transport intra-Golgi vesicle-mediated transport macroautophagy regulation of Rab GTPase activity;orf_classification=Uncharacterized;Alias=ANIA_01038,ANID_01038
AN10380	0.672884	0.366728	2.45915	-0.306156	2.09242	0.482741	0.00237076	1.96606	C1	NA	Gene=dclB;Putative Dicer protein;orf_classification=Uncharacterized;Alias=ANIA_10380,ANID_10380
AN10381	3.57365	2.36632	1.18664	-1.20733	-1.17968	0.0152732	0.0470602	0.662661	NR	NA	Has domains with predicted metallopeptidase activity zinc ion binding activity and role in proteolysis;orf_classification=Uncharacterized;Alias=ANIA_10381,ANID_10381
AN10382	4.98282	5.05165	4.99591	0.0688281	-0.0557457	0.831952	0.858293	0.808179	NR	NA	Protein of unknown function;orf_classification=Uncharacterized;Alias=ANIA_10382,ANID_10382
AN10384	-0.211452	-3.55869	0.794636	-3.34724	4.35333	0.132178	0.0521873	0.85997	NR	NA	Possible C6 transcription factor ortholog of A. fumigatus Afu2g07480 and Afu5g14530;orf_classification=Uncharacterized;Alias=ANIA_10384,ANID_10384
AN10385	-2.76688	-2.21262	-2.67798	0.554258	-0.465363	0.840879	0.86443	0.306845	NR	NA	Protein of unknown function;orf_classification=Uncharacterized;Alias=ANIA_10385,ANID_10385
AN10386	-2.23407	-1.06406	-2.24381	1.17002	-1.17975	0.690675	0.686598	1.05242	NR	NA	Ortholog of A. nidulans FGSC A4 AN5039 A. niger CBS 513.88 An09g05600 An13g01270 and A. oryzae RIB40 AO090026000484 AO090005000917 AO090103000243 AO090005001067;orf_classification=Uncharacterized;Alias=ANIA_10386,ANID_10386
AN10388	-1.78802	-3.02608	-1.33319	-1.23806	1.69289	0.358768	0.221771	0.500802	NR	AN3273 cluster	Has domains with predicted UDP-N-acetylmuramate dehydrogenase activity flavin adenine dinucleotide binding activity and role in oxidation-reduction process;orf_classification=Uncharacterized;Alias=ANIA_10388,ANID_10388
AN10389	-3.31387	-2.30111	-2.98391	1.01276	-0.682802	0.669773	0.766902	0.608809	NR	AN3273 cluster	Gene=CYP654A1;Putative cytochrome P450;orf_classification=Uncharacterized;Alias=ANIA_10389,ANID_10389
AN1039	4.54177	5.12412	4.77529	0.582346	-0.348825	0.019252	0.0816606	2.25641	NR	NA	Orthologs have DNA binding activity;orf_classification=Uncharacterized;Alias=ANIA_01039,ANID_01039
AN10390	1.9802	1.37653	2.77498	-0.603665	1.39844	0.41665	0.0754843	1.33628	NR	NA	Ortholog of A. nidulans FGSC A4 AN3286 A. fumigatus Af293 Afu4g01280 Afu5g00830 A. niger CBS 513.88 An12g00980 An11g04090 An06g00150 and A. oryzae RIB40 AO090138000050 AO090010000179;orf_classification=Uncharacterized;Alias=ANIA_10390,ANID_10390
AN10391	2.56635	2.03325	0.969951	-0.533096	-1.0633	0.183514	0.0576097	1.25641	NR	NA	Protein of unknown function;orf_classification=Uncharacterized;Alias=ANIA_10391,ANID_10391
AN10392	3.96584	3.80624	4.33587	-0.159606	0.529635	0.270752	0.00915779	0.681674	NR	NA	Has domains with predicted UDP-N-acetylmuramate dehydrogenase activity flavin adenine dinucleotide binding activity and role in oxidation-reduction process;orf_classification=Uncharacterized;Alias=ANIA_10392,ANID_10392
AN10393	3.5374	3.22008	3.94465	-0.317317	0.724574	0.0858717	0.00456651	1.69153	NR	NA	Orthologs have cytosol localization;orf_classification=Uncharacterized;Alias=ANIA_10393,ANID_10393
AN10394	3.76696	3.25231	1.4945	-0.514654	-1.7578	0.0823962	0.00390984	-1.0145	C2	NA	Orthologs have ubiquitin-protein ligase activity role in anaphase-promoting complex-dependent proteasomal ubiquitin-dependent protein catabolic process protein ubiquitination and anaphase-promoting complex localization;orf_classification=Uncharacterized;Alias=ANIA_10394,ANID_10394
AN10395	5.47082	5.12398	4.71771	-0.346839	-0.406271	0.319474	0.271047	0.543991	NR	NA	Orthologs have thiosulfate sulfurtransferase activity role in tRNA wobble position uridine thiolation and mitochondrion localization;orf_classification=Uncharacterized;Alias=ANIA_10395,ANID_10395
AN10396	6.14416	6.42233	6.84962	0.278166	0.427295	0.210337	0.0729654	0.861558	NR	AN10396 cluster	Orthologs have farnesyl-diphosphate farnesyltransferase activity squalene synthase activity and role in ergosterol biosynthetic process establishment or maintenance of cell polarity;orf_classification=Uncharacterized;Alias=ANIA_10396,ANID_10396
AN10397	3.15443	3.55883	2.37995	0.404399	-1.17888	0.571871	0.170157	-0.117161	NR	NA	Protein of unknown function;orf_classification=Uncharacterized;Alias=ANIA_10397,ANID_10397
AN10398	3.76555	4.113	2.60943	0.34745	-1.50357	0.60578	0.0982916	0.353888	NR	NA	Has domains with predicted ADP binding activity and role in defense response;orf_classification=Uncharacterized;Alias=ANIA_10398,ANID_10398
AN10399	5.31903	6.12809	6.18008	0.809053	0.0519917	0.040744	0.845736	0.530071	NR	NA	Has domains with predicted nucleotide binding oxidoreductase activity and role in metabolic process;orf_classification=Uncharacterized;Alias=ANIA_10399,ANID_10399
AN1040	-0.832475	-0.226175	-4.94338	0.606299	-4.7172	0.638877	0.0246431	-0.289827	NR	NA	Ortholog of A. oryzae RIB40 AO090038000523 Aspergillus flavus NRRL 3357 AFL2T_07855 and Aspergillus sydowii Aspsy1_0160459 Aspsy1_0165518;orf_classification=Uncharacterized;Alias=ANIA_01040,ANID_01040
AN10400	5.48673	5.8336	6.45984	0.346876	0.626235	0.0156793	0.00125601	0.80653	NR	NA	Protein of unknown function;orf_classification=Uncharacterized;Alias=ANIA_10400,ANID_10400
AN10401	3.18528	2.72383	5.47734	-0.461457	2.75351	0.224047	0.000338578	-0.475936	C1	AN10396 cluster	Ortholog of A. nidulans FGSC A4 AN6780 A. fumigatus Af293 Afu7g01210 Aspergillus sydowii Aspsy1_0029236 Aspsy1_0043488 and Aspergillus terreus NIH2624 ATET_08673;orf_classification=Uncharacterized;Alias=ANIA_10401,ANID_10401
AN10402	2.03158	1.55161	1.42298	-0.479965	-0.128633	0.241137	0.74102	0.584	NR	AN3273 cluster	Has domains with predicted UDP-N-acetylmuramate dehydrogenase activity flavin adenine dinucleotide binding activity and role in oxidation-reduction process;orf_classification=Uncharacterized;Alias=ANIA_10402,ANID_10402
AN10403	-2.05777	1.88658	3.02817	3.94436	1.14158	0.111641	0.417777	-0.500218	NR	NA	Ortholog of Aspergillus sydowii Aspsy1_0087592;orf_classification=Uncharacterized;Alias=ANIA_10403,ANID_10403
AN10404	5.65166	5.46135	5.51848	-0.190301	0.0571213	0.150012	0.620054	0.69332	NR	NA	Ortholog of A. fumigatus Af293 Afu7g01410 A. niger CBS 513.88 An12g01490 A. oryzae RIB40 AO090010000217 Neosartorya fischeri NRRL 181 NFIA_114100 and Aspergillus clavatus NRRL 1 ACLA_066160;orf_classification=Uncharacterized;Alias=ANIA_10404,ANID_10404
AN10405	6.50704	6.01174	6.77608	-0.49529	0.764333	0.235667	0.0894142	0.320773	NR	NA	Ortholog of A. fumigatus Af293 Afu7g01390 A. niger CBS 513.88 An12g01510 Aspergillus wentii Aspwe1_0029623 Aspergillus sydowii Aspsy1_0056832 and Aspergillus terreus NIH2624 ATET_08680;orf_classification=Uncharacterized;Alias=ANIA_10405,ANID_10405
AN10406	3.09682	3.62518	3.04561	0.528365	-0.57957	0.126136	0.0890465	0.531069	NR	NA	Orthologs have cytosol exosome RNase complex mitotic spindle pole body nucleus localization;orf_classification=Uncharacterized;Alias=ANIA_10406,ANID_10406
AN10407	7.38391	7.34884	7.49265	-0.0350637	0.143803	0.79717	0.316277	1.65076	NR	NA	Has domains with predicted zinc ion binding activity;orf_classification=Uncharacterized;Alias=ANIA_10407,ANID_10407
AN10408	4.20439	4.06267	4.09323	-0.141714	0.0305612	0.544575	0.891181	0.326537	NR	NA	Ortholog of A. fumigatus Af293 Afu3g05850 A. niger CBS 513.88 An11g10750 A. oryzae RIB40 AO090020000054 Neosartorya fischeri NRRL 181 NFIA_071380 and Aspergillus clavatus NRRL 1 ACLA_033820;orf_classification=Uncharacterized;Alias=ANIA_10408,ANID_10408
AN10409	5.61589	5.08691	5.99745	-0.528979	0.910534	0.00445557	0.000461001	1.53456	NR	NA	Ortholog of A. fumigatus Af293 Afu3g05830 A. niger CBS 513.88 An11g10770 A. oryzae RIB40 AO090020000051 Aspergillus wentii Aspwe1_0029425 and Aspergillus sydowii Aspsy1_0030109;orf_classification=Uncharacterized;Alias=ANIA_10409,ANID_10409
AN1041	6.46195	6.37157	5.95657	-0.0903848	-0.415	0.548578	0.0385063	1.18333	NR	NA	Putative beta-1-4-endoglucanase;orf_classification=Uncharacterized;Alias=ANIA_01041,ANID_01041
AN10410	1.40349	1.17041	-2.67879	-0.233083	-3.8492	0.863363	0.104957	0.865523	NR	NA	Has domains with predicted role in transmembrane transport and integral to membrane localization;orf_classification=Uncharacterized;Alias=ANIA_10410,ANIA_12405,ANID_10410,ANID_12405
AN10411	5.63607	5.93078	4.95636	0.29471	-0.974416	0.0406432	0.000588813	0.15056	NR	NA	Ortholog of A. fumigatus Af293 Afu3g05670 A. niger CBS 513.88 An11g10960 A. oryzae RIB40 AO090020000037 Neosartorya fischeri NRRL 181 NFIA_071520 and Aspergillus wentii Aspwe1_0173697;orf_classification=Uncharacterized;Alias=ANIA_10411,ANIA_12405,ANID_10411,ANID_12405
AN10413	4.0301	4.08892	3.53245	0.0588174	-0.556471	0.825758	0.0901852	2.50029	NR	NA	Orthologs have phosphatidylinositol-3-phosphate binding phospholipase D activity;orf_classification=Uncharacterized;Alias=ANIA_10413,ANID_10413
AN10414	3.02341	3.37411	3.16202	0.3507	-0.21209	0.350829	0.537161	1.72901	NR	NA	Orthologs have cytosol nucleus localization;orf_classification=Uncharacterized;Alias=ANIA_10414,ANID_10414
AN10415	5.31026	5.38165	6.72302	0.0713865	1.34137	0.692814	0.000825925	1.99132	C1	NA	Orthologs have protein heterodimerization activity role in DNA repair and Smc5-Smc6 complex nucleus localization;orf_classification=Uncharacterized;Alias=ANIA_10415,ANID_10415
AN10416	7.53885	8.6228	7.83022	1.08395	-0.792578	0.00472911	0.0134414	-0.199255	A1	NA	Putative 60s ribosomal protein similar to subunits L15 and L27 ortholog of S. cerevisiae RPL28 expression reduced after exposure to farnesol palA-dependent expression independent of pH;orf_classification=Uncharacterized;Alias=ANIA_10416,ANID_10416
AN10417	4.25182	4.41354	4.56513	0.161715	0.151593	0.582029	0.581018	1.04544	NR	NA	Orthologs have translation regulator activity nucleic acid binding activity;orf_classification=Uncharacterized;Alias=ANIA_10417,ANID_10417
AN10418	3.65931	3.93189	3.66821	0.272586	-0.263683	0.088791	0.0850488	0.341417	NR	NA	Ortholog of A. fumigatus Af293 Afu3g05610 A. niger CBS 513.88 An11g11020 A. oryzae RIB40 AO090020000033 Aspergillus wentii Aspwe1_0042240 and Aspergillus sydowii Aspsy1_0088183;orf_classification=Uncharacterized;Alias=ANIA_10418,ANID_10418
AN10419	2.12051	1.79274	2.20651	-0.327764	0.413765	0.724031	0.634922	-0.289827	NR	NA	Putative beta-1-4-endoglucanase;orf_classification=Uncharacterized;Alias=ANIA_10419,ANID_10419
AN1042	-4.72634	-4.27309	-4.46218	0.453248	-0.189088	0.356087	0.685182	-0.771027	NR	NA	Ortholog of Aspergillus tubingensis Asptu1_0038623 Aspergillus brasiliensis Aspbr1_0047614 Aspergillus glaucus Aspgl1_0033936 and Aspergillus acidus Aspfo1_0037723;orf_classification=Uncharacterized;Alias=ANIA_01042,ANID_01042
AN10420	-5.48755	-5.81612	-6.04468	-0.328571	-0.22856	0.672911	0.769019	0.811471	NR	NA	Gene=agdF;Putative alpha-glucosidase with a predicted role in starch metabolism transcriptionally induced by isomaltose in an amyR-dependent manner;orf_classification=Verified;Alias=ANIA_10420,ANID_10420
AN10421	4.48042	2.73046	3.49248	-1.74996	0.762023	0.00852433	0.128467	0.0172093	A2	NA	Ortholog of A. nidulans FGSC A4 AN3523 A. fumigatus Af293 Afu1g01460 Afu4g01090 Afu6g13470 Afu8g06620 and A. niger CBS 513.88 An08g03030;orf_classification=Uncharacterized;Alias=ANIA_10421,ANIA_12194,ANID_10421,ANID_12194
AN10422	6.72792	4.45018	4.11477	-2.27774	-0.335414	0.0012891	0.415287	-0.0954196	A2	NA	Protein of unknown function;orf_classification=Uncharacterized;Alias=ANIA_10422,ANIA_12194,ANID_10422,ANID_12194
AN10423	0.0131494	-0.869533	-0.731011	-0.882682	0.138522	0.370675	0.885154	0.644318	NR	NA	Orthologs have role in hyphal growth maltose metabolic process regulation of transcription DNA-dependent;orf_classification=Uncharacterized;Alias=ANIA_10423,ANID_10423
AN10428	-5.35031	-5.78902	-5.78902	-0.438715	2.66454e-15	0.531733	1	0.555816	NR	NA	Has domains with predicted role in transmembrane transport and integral to membrane localization;orf_classification=Uncharacterized;Alias=ANIA_10428,ANID_10428
AN10429	4.61896	5.6202	4.9431	1.00124	-0.677107	0.0330038	0.076	-0.336428	NR	NA	Orthologs have cytosol nucleus localization;orf_classification=Uncharacterized;Alias=ANIA_10429,ANID_10429
AN1043	-5.5358	-5.27164	-5.27164	0.26416	1.77636e-15	0.560525	1	0.0384362	NR	NA	Has domains with predicted hydrolase activity hydrolyzing O-glycosyl compounds activity and role in carbohydrate metabolic process;orf_classification=Uncharacterized;Alias=ANIA_01043,ANID_01043
AN10430	-4.91103	-7.30916	-5.12183	-2.39813	2.18733	0.349887	0.386473	2.30451	NR	AN10430 cluster	Putative polyketide synthase PKS encoded in a secondary metabolite gene cluster;orf_classification=Uncharacterized;Alias=ANIA_10430,ANID_10430
AN10430	-4.91103	-7.30916	-5.12183	-2.39813	2.18733	0.349887	0.386473	2.30451	NR	AN3612 cluster	Putative polyketide synthase PKS encoded in a secondary metabolite gene cluster;orf_classification=Uncharacterized;Alias=ANIA_10430,ANID_10430
AN10431	-4.78711	-5.47464	-5.34424	-0.687534	0.130403	0.390014	0.865135	0.111031	NR	NA	Protein of unknown function transcript is induced by nitrate predicted NirA binding site in promoter;orf_classification=Uncharacterized;Alias=ANIA_10431,ANID_10431
AN10432	-0.790969	0.928655	2.49858	1.71962	1.56992	0.0200176	0.00577501	0.834307	C1	NA	Has domains with predicted DNA binding zinc ion binding activity role in transcription DNA-templated and nucleus localization;orf_classification=Uncharacterized;Alias=ANIA_10432,ANID_10432
AN10433	3.47001	4.32847	3.76631	0.858456	-0.562157	0.180943	0.307826	0.350497	NR	NA	Orthologs have role in ER-associated ubiquitin-dependent protein catabolic process and cytoplasm nucleolus localization;orf_classification=Uncharacterized;Alias=ANIA_10433,ANID_10433
AN10434	3.05057	2.94387	1.12399	-0.106699	-1.81988	0.870353	0.0932541	1.50182	NR	NA	Orthologs have role in cellular response to biotic stimulus cellular response to starvation and chromosome organization more;orf_classification=Uncharacterized;Alias=ANIA_10434,ANID_10434
AN10435	1.81343	1.10945	1.98396	-0.703977	0.87451	0.0957344	0.0446404	0.656268	NR	NA	Gene=CYP5116B1;Putative cytochrome P450;orf_classification=Uncharacterized;Alias=ANIA_10435,ANID_10435
AN10436	5.24346	5.05803	5.31887	-0.185426	0.260835	0.0674952	0.0219575	1.11703	NR	NA	Has domains with predicted RNA polymerase II transcription cofactor activity role in regulation of transcription from RNA polymerase II promoter and mediator complex localization;orf_classification=Uncharacterized;Alias=ANIA_10436,ANID_10436
AN10437	3.78956	4.25651	3.27189	0.466947	-0.984626	0.303997	0.0751118	0.375178	NR	NA	Orthologs have cytosol mitochondrion nucleus localization;orf_classification=Uncharacterized;Alias=ANIA_10437,ANID_10437
AN10438	2.63139	2.82245	3.27895	0.191065	0.456498	0.581473	0.175262	1.08134	NR	NA	Has domains with predicted GTP binding activity;orf_classification=Uncharacterized;Alias=ANIA_10438,ANID_10438
AN10439	4.769	4.59968	3.87961	-0.169318	-0.720077	0.404498	0.0194733	1.09221	NR	NA	Orthologs have role in attachment of GPI anchor to protein and GPI-anchor transamidase complex localization;orf_classification=Uncharacterized;Alias=ANIA_10439,ANID_10439
AN10440	6.847	6.76322	6.78894	-0.0837818	0.0257231	0.626475	0.878096	0.286881	NR	NA	Orthologs have membrane mitochondrion localization;orf_classification=Uncharacterized;Alias=ANIA_10440,ANID_10440
AN10441	3.60666	3.18565	2.74192	-0.421018	-0.443724	0.15888	0.166663	1.23143	NR	NA	Orthologs have cell division site cytosol nucleus localization;orf_classification=Uncharacterized;Alias=ANIA_10441,ANID_10441
AN10442	5.72113	5.38607	5.65525	-0.335054	0.26918	0.0956012	0.154349	2.68863	NR	NA	Predicted guanine nucleotide exchange factor;orf_classification=Uncharacterized;Alias=ANIA_10442,ANID_10442
AN10443	3.60419	4.18404	3.54808	0.579852	-0.635965	0.169634	0.128517	1.2558	NR	NA	Has domains with predicted catalytic activity and role in base-excision repair;orf_classification=Uncharacterized;Alias=ANIA_10443,ANID_10443
AN10444	6.31987	6.72707	6.17046	0.407195	-0.556609	0.202548	0.102865	1.01863	NR	NA	Orthologs have gamma-glutamyltransferase activity role in cellular response to nitrogen starvation and endoplasmic reticulum localization;orf_classification=Verified;Alias=ANIA_10444,ANID_10444
AN10445	4.30384	4.53993	4.81238	0.236097	0.272446	0.165735	0.095781	0.298658	NR	NA	Orthologs have mitochondrion plasma membrane localization;orf_classification=Uncharacterized;Alias=ANIA_10445,ANID_10445
AN10446	5.18766	5.62626	4.6206	0.438594	-1.00566	0.0685269	0.00482924	0.926759	C2	NA	Orthologs have phosphoprotein phosphatase activity role in endoplasmic reticulum unfolded protein response protein dephosphorylation traversing start control point of mitotic cell cycle and endoplasmic reticulum localization;orf_classification=Uncharacterized;Alias=ANIA_10446,ANID_10446
AN10447	0.830499	0.647823	1.53112	-0.182677	0.883302	0.792172	0.197472	0.962734	NR	AN10430 cluster	Has domains with predicted transferase activity transferring acyl groups activity;orf_classification=Uncharacterized;Alias=ANIA_10447,ANID_10447
AN10447	0.830499	0.647823	1.53112	-0.182677	0.883302	0.792172	0.197472	0.962734	NR	AN3612 cluster	Has domains with predicted transferase activity transferring acyl groups activity;orf_classification=Uncharacterized;Alias=ANIA_10447,ANID_10447
AN10448	-0.0100043	0.681133	-0.458394	0.691137	-1.13953	0.406851	0.205993	2.17536	NR	NA	Gene=tprA;Tetratricopeptide repeat TPR-containing protein usvB-dependent transcript induction in response to camptothecin;orf_classification=Uncharacterized;Alias=AN3617,ANIA_10448,ANID_10448
AN10449	5.19321	5.66599	5.15788	0.472777	-0.50811	0.0276371	0.0200182	0.850399	NR	NA	Gene=sirA;Sir2 ortholog NAD-dependent histone deacetylase H4-K16 specific tetra-acetyl histone H4 deacetylase regulates H4K16 acetylation and secondary metabolite production through its H4K16-deacetylating activity;orf_classification=Verified;Alias=ANIA_10449,ANID_10449
AN1045	3.79826	4.72175	4.17403	0.923488	-0.547724	0.0142503	0.0540107	0.649845	NR	NA	Has domains with predicted RNA binding nucleotide binding activity role in RNA processing and nucleus ribonucleoprotein complex localization;orf_classification=Uncharacterized;Alias=ANIA_01045,ANID_01045
AN10450	2.39732	2.77769	0.991264	0.380368	-1.78643	0.581833	0.0928901	0.632268	NR	NA	Orthologs have tRNA guanine-N2--methyltransferase activity role in tRNA methylation and cytosol nucleus tRNA m2G10 methyltransferase complex localization;orf_classification=Uncharacterized;Alias=ANIA_10450,ANID_10450
AN10451	2.84519	3.26526	3.32186	0.420075	0.0565919	0.343758	0.87824	0.339137	NR	NA	Orthologs have tRNA guanine-N7--methyltransferase activity role in tRNA methylation and nucleolus tRNA methyltransferase complex localization;orf_classification=Uncharacterized;Alias=ANIA_10451,ANID_10451
AN10452	5.60539	3.73789	4.35818	-1.86751	0.620291	0.00991912	0.242481	0.37629	A2	NA	Orthologs have dihydroceramidase activity role in ceramide biosynthetic process ceramide catabolic process and endoplasmic reticulum fungal-type vacuole membrane localization;orf_classification=Uncharacterized;Alias=ANIA_10452,ANID_10452
AN10453	3.35066	3.71881	3.54707	0.368141	-0.171735	0.0763661	0.301265	0.751892	NR	NA	Orthologs have protein channel activity role in protein import into mitochondrial inner membrane and mitochondrial inner membrane protein insertion complex localization;orf_classification=Uncharacterized;Alias=ANIA_10453,ANID_10453
AN10454	4.95216	4.90693	5.27737	-0.0452305	0.370444	0.806978	0.080135	0.235114	NR	NA	Ortholog of A. fumigatus Af293 Afu6g12650 A. niger CBS 513.88 An06g01860 A. oryzae RIB40 AO090003000382 Neosartorya fischeri NRRL 181 NFIA_058610 and Aspergillus wentii Aspwe1_0033674;orf_classification=Uncharacterized;Alias=ANIA_10454,ANID_10454
AN10455	3.30493	3.85323	3.36902	0.548301	-0.484209	0.13593	0.151576	0.115033	NR	NA	Orthologs have uroporphyrinogen-III synthase activity role in heme biosynthetic process and cytosol nucleus localization;orf_classification=Uncharacterized;Alias=ANIA_10455,ANID_10455
AN10456	6.65358	6.57005	6.48081	-0.0835269	-0.089237	0.557891	0.529774	0.543001	NR	NA	Gene=denA;NEDD8-specific protease required for light-dependent development;orf_classification=Verified;Alias=ANIA_10456,ANID_10456
AN10457	5.57313	5.50867	5.33815	-0.0644609	-0.17052	0.69802	0.328643	1.71896	NR	NA	Ortholog of A. fumigatus Af293 Afu7g04795 A. niger CBS 513.88 An13g01320 A. oryzae RIB40 AO090005000171 Neosartorya fischeri NRRL 181 NFIA_025730 and Aspergillus clavatus NRRL 1 ACLA_006450;orf_classification=Uncharacterized;Alias=ANIA_10457,ANID_10457
AN10458	2.57988	2.55379	2.68216	-0.026094	0.128367	0.946023	0.726217	-0.8863	NR	NA	Protein of unknown function;orf_classification=Uncharacterized;Alias=ANIA_10458,ANID_10458
AN10459	5.31517	5.72581	6.10309	0.410638	0.377277	0.156247	0.163045	1.17441	NR	NA	Orthologs have cytosol localization;orf_classification=Uncharacterized;Alias=ANIA_10459,ANID_10459
AN1046	1.24046	1.42893	0.245953	0.188473	-1.18298	0.64539	0.0489409	1.19409	NR	NA	Gene=chsG;Putative class VII chitin synthase with a predicted role in chitin biosynthesis;orf_classification=Uncharacterized;Alias=ANIA_01046,ANID_01046
AN10460	3.69111	4.30612	4.27323	0.615004	-0.032883	0.0189239	0.831046	-0.0908029	NR	NA	Ortholog of A. fumigatus Af293 Afu4g12540 A. niger CBS 513.88 An01g08020 Neosartorya fischeri NRRL 181 NFIA_103760 and Aspergillus wentii Aspwe1_0100481;orf_classification=Uncharacterized;Alias=ANIA_10460,ANID_10460
AN10461	8.30605	7.6755	8.81005	-0.630547	1.13454	0.00160404	0.000133321	0.290424	C1	NA	Protein of unknown function;orf_classification=Uncharacterized;Alias=ANIA_10461,ANID_10461
AN10462	4.05665	3.46693	4.88842	-0.589724	1.42149	0.0685389	0.00229111	0.344828	C1	NA	Gene=srpkG;Has domains with predicted ATP binding protein kinase activity and role in protein phosphorylation;orf_classification=Uncharacterized;Alias=ANIA_10462,ANID_10462
AN10463	-6.53299	-6.39923	-6.26883	0.133757	0.130403	0.770037	0.77428	1.03562	NR	NA	Has domains with predicted DNA binding sequence-specific DNA binding RNA polymerase II transcription factor activity zinc ion binding activity and role in regulation of transcription DNA-dependent transcription DNA-templated;orf_classification=Uncharacterized;Alias=ANIA_10463,ANID_10463
AN10464	-4.6674	-4.85726	-1.88917	-0.189857	2.96808	0.938089	0.230419	-0.506353	NR	NA	Protein of unknown function transcript is induced by nitrate predicted NirA binding site in promoter;orf_classification=Uncharacterized;Alias=ANIA_10464,ANID_10464
AN10465	4.8075	4.92845	3.98045	0.120946	-0.947996	0.293606	0.000727929	0.432959	NR	NA	Orthologs have COPI-coated vesicle Golgi apparatus localization;orf_classification=Uncharacterized;Alias=ANIA_10465,ANID_10465
AN10466	5.00395	4.20253	4.5381	-0.801421	0.335573	0.0134594	0.16258	0.630405	NR	NA	Orthologs have mitochondrial membrane localization;orf_classification=Uncharacterized;Alias=ANIA_10466,ANID_10466
AN10467	4.06743	3.51324	3.62873	-0.554193	0.115493	0.00722225	0.372964	0.736388	NR	NA	Has domains with predicted sequence-specific DNA binding RNA polymerase II transcription factor activity zinc ion binding activity role in regulation of transcription DNA-dependent and nucleus localization;orf_classification=Uncharacterized;Alias=ANIA_10467,ANID_10467
AN10468	4.89994	3.4039	4.52952	-1.49604	1.12562	0.000726521	0.00229269	0.705757	D2	NA	Orthologs have role in cadmium ion transport zinc ion transport;orf_classification=Uncharacterized;Alias=ANIA_10468,ANID_10468
AN10469	5.19914	4.30337	6.71087	-0.895774	2.40751	0.0343047	0.000548283	-0.270556	C1	NA	Has domains with predicted nucleotide binding oxidoreductase activity and role in metabolic process;orf_classification=Uncharacterized;Alias=ANIA_10469,ANID_10469
AN1047	8.63864	8.69239	8.88329	0.0537493	0.1909	0.562444	0.0826964	1.54003	NR	NA	Putative heat shock protein;orf_classification=Uncharacterized;Alias=ANIA_01047,ANID_01047
AN10470	3.41232	3.36904	1.38529	-0.0432756	-1.98376	0.827178	0.0011406	0.748461	C2	NA	Putative DNA-polymerase III delta subunit transcript repressed by nitrate;orf_classification=Uncharacterized;Alias=ANIA_10470,ANID_10470
AN10471	1.4222	1.94284	0.620546	0.520638	-1.32229	0.346072	0.0660635	0.905351	NR	NA	Has domains with predicted 3-hydroxyacyl-CoA dehydrogenase activity coenzyme binding nucleotide binding activity and role in fatty acid metabolic process oxidation-reduction process;orf_classification=Uncharacterized;Alias=ANIA_10471,ANID_10471
AN10472	3.90723	4.3355	3.61008	0.42827	-0.725421	0.392923	0.182527	0.782409	NR	NA	Orthologs have cytosol localization;orf_classification=Uncharacterized;Alias=ANIA_10472,ANID_10472
AN10473	-4.64793	-4.38377	-4.38377	0.26416	1.77636e-15	0.560525	1	-0.84944	NR	NA	Protein of unknown function;orf_classification=Uncharacterized;Alias=ANIA_10473,ANID_10473
AN10474	5.63796	6.22615	5.69854	0.588198	-0.527616	0.0542167	0.0676402	0.617298	NR	NA	Has domains with predicted tRNA binding activity;orf_classification=Uncharacterized;Alias=ANIA_10474,ANID_10474
AN10475	5.72864	6.26883	5.65374	0.540188	-0.615093	0.00139043	0.000760426	0.54893	NR	NA	Orthologs have cytosol localization;orf_classification=Uncharacterized;Alias=ANIA_10475,ANID_10475
AN10477	5.12103	5.27663	5.36757	0.155605	0.0909369	0.59792	0.738706	-0.428566	NR	NA	Has domains with predicted structural constituent of ribosome activity role in translation and ribosome localization;orf_classification=Uncharacterized;Alias=ANIA_10477,ANID_10477
AN10478	1.81746	0.979661	2.02325	-0.837804	1.04359	0.329864	0.218578	-0.550043	NR	NA	Orthologs have cytosol nucleus localization;orf_classification=Uncharacterized;Alias=ANIA_10478,ANID_10478
AN10479	-0.796823	-3.94283	-1.51709	-3.14601	2.42574	0.102625	0.184936	0.737254	NR	NA	Gene=CYP540B4;Putative cytochrome P450;orf_classification=Uncharacterized;Alias=ANIA_10479,ANID_10479
AN1048	5.3553	5.11328	4.84655	-0.242021	-0.266735	0.100966	0.0833312	0.382944	NR	NA	Ortholog of A. fumigatus Af293 Afu1g12630 A. niger CBS 513.88 An08g05380 A. oryzae RIB40 AO090113000130 Aspergillus wentii Aspwe1_0111448 and Aspergillus terreus NIH2624 ATET_00454;orf_classification=Uncharacterized;Alias=ANIA_01048,ANID_01048
AN10480	4.7995	5.62499	4.89951	0.825487	-0.725478	0.0213046	0.0267124	0.478195	NR	NA	Ortholog of A. fumigatus Af293 Afu4g07990 A. niger CBS 513.88 An04g02410 A. oryzae RIB40 AO090023000772 Aspergillus wentii Aspwe1_0102632 and Aspergillus sydowii Aspsy1_0149200;orf_classification=Uncharacterized;Alias=ANIA_10480,ANID_10480
AN10481	3.34477	2.80772	4.40275	-0.537052	1.59503	0.158017	0.00356191	0.391768	C1	NA	Ortholog of A. fumigatus Af293 Afu3g14190 A. niger CBS 513.88 An09g04370 A. oryzae RIB40 AO090012000662 Aspergillus wentii Aspwe1_0169992 and Aspergillus sydowii Aspsy1_0044374;orf_classification=Uncharacterized;Alias=ANIA_10481,ANID_10481
AN10482	1.92841	1.53284	0.938006	-0.395578	-0.59483	0.232695	0.128244	1.40381	NR	NA	Gene=bglF;Putative beta-glucosidase;orf_classification=Uncharacterized;Alias=ANIA_10482,ANID_10482
AN10483	6.50992	6.38503	9.61602	-0.124892	3.23099	0.459138	1.14794e-05	0.0426443	C1	NA	Ortholog of A. nidulans FGSC A4 AN2809 AN2115 AN0033 AN12460 A. fumigatus Af293 Afu2g00940 Afu2g16560 Afu3g15340 Afu7g00460 Afu7g06360 and A. niger CBS 513.88 An14g02830 An16g00830;orf_classification=Uncharacterized;Alias=ANIA_10483,ANID_10483
AN10484	3.83092	3.63977	3.50673	-0.191146	-0.133043	0.445491	0.589374	0.49774	NR	NA	Orthologs have U2-type spliceosomal complex localization;orf_classification=Uncharacterized;Alias=ANIA_10484,ANID_10484
AN10485	3.90096	3.14996	4.78923	-0.750999	1.63927	0.0853513	0.00479193	0.978196	C1	NA	Gene=stk21;NDR serinethreonine kinase reduced growth on AVICEL medium;orf_classification=Uncharacterized;Alias=ANIA_10485,ANID_10485,cbk1
AN10486	3.28039	2.61729	3.7197	-0.663097	1.10241	0.0397561	0.00536286	1.77484	C1	AN10486 cluster	Putative nonribosomal peptide synthetase NRPS-like enzyme;orf_classification=Uncharacterized;Alias=ANIA_10486,ANID_10486
AN10487	2.23389	1.83948	1.22565	-0.394415	-0.613825	0.434062	0.282842	0.889863	NR	NA	Has domains with predicted role in transmembrane transport and integral to membrane localization;orf_classification=Uncharacterized;Alias=ANIA_10487,ANID_10487
AN10488	-4.98279	-3.22925	-4.71863	1.75354	-1.48938	0.243271	0.307886	-0.514573	NR	NA	Has domains with predicted carbohydrate binding catalytic activity and role in carbohydrate catabolic process;orf_classification=Uncharacterized;Alias=ANIA_10488,ANID_10488
AN10489	4.53156	5.06761	5.08075	0.536053	0.013139	0.362352	0.979294	0.863938	NR	NA	Gene=FKBP5;FKBP-type peptidyl-prolyl cis-trans isomerase expression reduced after exposure to farnesol;orf_classification=Uncharacterized;Alias=AN3908,ANIA_10489,ANID_10489,fpr4
AN1049	6.40239	5.99423	7.51601	-0.408165	1.52179	0.173875	0.0023903	0.328836	C1	NA	Putative zinc metalloproteinase PalA-dependent expression independent of pH;orf_classification=Uncharacterized;Alias=ANIA_01049,ANID_01049
AN10491	4.02911	3.68308	4.22275	-0.346033	0.539668	0.481066	0.267036	1.23205	NR	AN10486 cluster	Putative transcription factor predicted role in secondary metabolite production;orf_classification=Uncharacterized;Alias=ANIA_10491,ANID_10491
AN10492	2.4107	1.91927	2.93621	-0.491429	1.01694	0.134248	0.0117779	0.889084	NR	NA	Gene=thiA;Orthologs have RNA polymerase II transcription factor binding transcription factor activity;orf_classification=Uncharacterized;Alias=ANIA_10492,ANID_10492
AN10493	-5.29313	-5.15938	-5.02897	0.133757	0.130403	0.770037	0.77428	-0.204233	NR	NA	Has domains with predicted 2 iron 2 sulfur cluster binding oxidoreductase activity and role in oxidation-reduction process;orf_classification=Uncharacterized;Alias=ANIA_10493,ANID_10493
AN10494	-1.40575	-4.79226	-5.3615	-3.38651	-0.569241	0.00233649	0.377192	0.128293	A2	NA	Has domains with predicted nucleotide binding oxidoreductase activity and role in metabolic process;orf_classification=Uncharacterized;Alias=ANIA_10494,ANID_10494
AN10495	3.29552	2.45743	4.6493	-0.83809	2.19187	0.250751	0.0145674	0.666302	NR	NA	Has domains with predicted CoA-transferase activity and role in ketone body catabolic process;orf_classification=Uncharacterized;Alias=ANIA_10495,ANID_10495
AN10496	6.97222	6.66033	7.02401	-0.31189	0.363681	0.0439379	0.0258689	0.388465	NR	NA	Putative regulator of mannosylphosphorylation;orf_classification=Uncharacterized;Alias=AN4030,ANIA_10496,ANID_10496
AN10497	4.16252	4.78734	3.14315	0.624817	-1.64419	0.100545	0.00640348	1.52256	C2	NA	Orthologs have role in negative regulation of helicase activity and MCM complex cytosol nucleus localization;orf_classification=Uncharacterized;Alias=ANIA_10497,ANID_10497
AN10498	4.06632	3.65848	4.02559	-0.407846	0.367109	0.106597	0.12919	2.00252	NR	NA	Ortholog of A. fumigatus Af293 Afu1g03930 A. niger CBS 513.88 An01g02790 A. oryzae RIB40 AO090003000957 Neosartorya fischeri NRRL 181 NFIA_020760 and Aspergillus wentii Aspwe1_0066343;orf_classification=Uncharacterized;Alias=ANIA_10498,ANID_10498
AN10499	-1.43455	-4.63044	-2.60839	-3.19588	2.02204	0.223044	0.424206	0.0840643	NR	NA	Orthologs have cytosol nucleus localization;orf_classification=Uncharacterized;Alias=ANIA_10499,ANID_10499
AN1050	4.25179	3.94584	4.44902	-0.305941	0.50318	0.418209	0.188412	0.449957	NR	NA	Putative 3-ketoacyl-CoA thiolase with a predicted role in fatty acid metabolism protein is mislocalized in a pexG mutant;orf_classification=Verified;Alias=ANIA_01050,ANID_01050
AN10500	0.309938	-3.14428	2.11158	-3.45421	5.25586	0.101464	0.0195458	-0.0174171	NR	NA	Protein of unknown function;orf_classification=Uncharacterized;Alias=ANIA_10500,ANID_10500
AN10501	2.90595	4.07894	3.4369	1.17299	-0.642042	0.0657992	0.192139	0.811471	NR	NA	Orthologs have role in transcription from RNA polymerase I promoter and RNA polymerase I transcription factor complex cytosol localization;orf_classification=Uncharacterized;Alias=ANIA_10501,ANID_10501
AN10502	-4.81922	-6.3858	-6.2554	-1.56658	0.130403	0.293013	0.927301	1.02219	NR	NA	Has domains with predicted cation binding hydrolase activity hydrolyzing O-glycosyl compounds activity and role in carbohydrate metabolic process;orf_classification=Uncharacterized;Alias=ANIA_10502,ANID_10502
AN10504	1.81673	2.26194	2.56715	0.445207	0.305205	0.382403	0.480552	1.52507	NR	NA	Orthologs have role in conidiophore development hyphal growth sporocarp development involved in sexual reproduction syncytium formation by plasma membrane fusion;orf_classification=Uncharacterized;Alias=ANIA_10504,ANID_10504
AN10505	2.19288	2.70434	3.82139	0.511463	1.11705	0.3269	0.0332508	0.545968	NR	NA	Putative unsaturated rhamnogalacturonan hydrolase;orf_classification=Uncharacterized;Alias=ANIA_10505,ANID_10505
AN10506	1.05557	0.943769	3.19699	-0.111798	2.25322	0.784385	0.00134216	0.978928	C1	NA	Ortholog of A. fumigatus Af293 Afu5g14780 A. niger CBS 513.88 An18g01640 A. oryzae RIB40 AO090103000417 Aspergillus versicolor Aspve1_0173600 and Aspergillus niger ATCC 1015 42671-mRNA;orf_classification=Uncharacterized;Alias=ANIA_10506,ANID_10506
AN10507	8.64564	8.07333	9.73173	-0.572306	1.6584	0.0205157	0.00029774	-0.354759	C1	NA	Gene=hsp20;Orthologs have mRNA binding unfolded protein binding activity role in cellular response to unfolded protein mRNA export from nucleus in response to heat stress protein folding and cytosol nucleus localization;orf_classification=Uncharacterized;Alias=ANIA_10507,ANID_10507
AN10508	6.33532	6.08057	6.91221	-0.254751	0.831639	0.0435909	0.000438069	-0.275786	NR	NA	Orthologs have Golgi apparatus endoplasmic reticulum localization;orf_classification=Uncharacterized;Alias=ANIA_10508,ANID_10508
AN10509	4.62901	4.16773	5.22759	-0.461284	1.05986	0.12302	0.0071784	-0.318326	C1	NA	Protein of unknown function;orf_classification=Uncharacterized;Alias=ANIA_10509,ANID_10509
AN10510	3.74972	3.05897	3.30384	-0.690748	0.244869	0.210281	0.630445	-0.320126	NR	NA	Ortholog of A. fumigatus Af293 Afu4g13140 A. niger CBS 513.88 An01g08830 A. oryzae RIB40 AO090009000267 Aspergillus wentii Aspwe1_0100948 and Aspergillus sydowii Aspsy1_0059125;orf_classification=Uncharacterized;Alias=ANIA_10510,ANID_10510
AN10511	5.07403	3.74388	3.61357	-1.33015	-0.130306	0.00439694	0.652782	0.646163	A2	NA	Orthologs have role in phospholipid biosynthetic process and endoplasmic reticulum localization;orf_classification=Uncharacterized;Alias=ANIA_10511,ANID_10511
AN10512	4.42753	4.36841	4.31799	-0.0591232	-0.050419	0.782888	0.809469	0.526069	NR	NA	Gene=mthA;Putative mitochondrial ketoacyl-CoA thiolase with a role in fatty acid beta-oxidation;orf_classification=Uncharacterized;Alias=AN4179.2,ANIA_10512,ANID_10512
AN10513	3.47182	3.85726	5.39442	0.38544	1.53717	0.0675366	0.000226848	1.76299	C1	NA	Has domains with predicted calcium-dependent cysteine-type endopeptidase activity role in proteolysis and intracellular localization;orf_classification=Uncharacterized;Alias=ANIA_10513,ANID_10513
AN10514	1.77112	1.41828	1.89528	-0.352836	0.477	0.459398	0.304427	0.299831	NR	NA	Has domains with predicted nucleotide binding oxidoreductase activity and role in metabolic process;orf_classification=Uncharacterized;Alias=ANIA_10514,ANID_10514
AN10515	5.30101	4.99306	4.75768	-0.307942	-0.235382	0.252051	0.370941	1.84157	NR	NA	Gene=prk1;Protein serinethreonine kinase mutants have a strong growth defect reduced growth on AVICEL medium;orf_classification=Uncharacterized;Alias=ANIA_10515,ANID_10515,prkA
AN10516	6.72525	6.41119	7.46048	-0.31406	1.0493	0.00808674	5.63445e-05	1.41522	C1	NA	Gene=grrA;Putative F-box protein with a role in meiosis NeddH-associated protein required for ascospore development transcript is highly expressed during sexual development;orf_classification=Verified;Alias=AN4200,ANIA_10516,ANID_10516
AN10517	2.8936	2.64505	3.23331	-0.248546	0.588256	0.317949	0.0405033	0.590722	NR	NA	Has domains with predicted DNA binding zinc ion binding activity role in transcription DNA-templated and nucleus localization;orf_classification=Uncharacterized;Alias=ANIA_10517,ANID_10517
AN10518	10.7678	11.0388	9.91774	0.270945	-1.12101	0.239599	0.00428069	0.173767	C2	NA	Protein of unknown function protein induced by farnesol;orf_classification=Verified;Alias=ANIA_10518,ANID_10518
AN10519	6.48974	6.31801	6.5442	-0.171732	0.226196	0.2047	0.111326	0.658097	NR	NA	Orthologs have cytosol nucleus localization;orf_classification=Uncharacterized;Alias=ANIA_10519,ANID_10519
AN1052	7.46261	8.33355	8.14517	0.87094	-0.188385	0.028405	0.505087	1.26903	NR	NA	Gene=veA;Protein involved in light-sensitive control of differentiation and secondary metabolism localizes to the nucleus in dark and to both nucleus and cytoplasm in the light induced by light AspGD sequence represents the veA1 mutant allele;orf_classification=Verified;Alias=ANIA_01052,ANID_01052,ve,velA
AN10520	1.96052	2.28384	2.07785	0.323318	-0.205987	0.553502	0.676944	0.853597	NR	NA	Putative alphabeta hydrolase;orf_classification=Uncharacterized;Alias=AN4179.2,ANIA_10520,ANID_10520
AN10521	2.72446	3.41503	3.29466	0.69057	-0.120374	0.153441	0.739157	-0.163268	NR	NA	Orthologs have role in negative regulation of transcription from RNA polymerase II promoter positive regulation of transcription from RNA polymerase II promoter;orf_classification=Uncharacterized;Alias=ANIA_10521,ANID_10521
AN10522	5.07717	5.01831	4.88681	-0.058865	-0.131496	0.602613	0.271037	1.65214	NR	NA	Orthologs have cytosol fungal-type vacuole membrane localization;orf_classification=Uncharacterized;Alias=ANIA_10522,ANID_10522
AN10523	4.00492	4.24712	4.2724	0.242201	0.0252717	0.567539	0.946745	0.21661	NR	NA	Orthologs have role in double-strand break repair via homologous recombination meiotic DNA double-strand break processing mitotic sister chromatid segregation replication fork protection and Smc5-Smc6 complex nucleus localization;orf_classification=Uncharacterized;Alias=ANIA_10523,ANID_10523
AN10524	3.30789	3.72175	3.56529	0.41386	-0.156463	0.383792	0.707088	0.726831	NR	NA	Orthologs have RSC complex SWISNF complex cytosol localization;orf_classification=Uncharacterized;Alias=ANIA_10524,ANID_10524
AN10525	6.78255	6.81099	7.04525	0.0284418	0.234259	0.718088	0.0264496	-0.790859	NR	NA	Orthologs have role in NADH oxidation and mitochondrial respiratory chain complex I membrane segment localization;orf_classification=Uncharacterized;Alias=ANIA_10525,ANID_10525
AN10526	4.26093	4.88186	4.60687	0.620932	-0.274993	0.297209	0.591615	0.254594	NR	NA	Gene=rmtA;Arginine methyltransferase;orf_classification=Verified;Alias=ANIA_10526,ANID_10526
AN10527	5.98956	5.2781	6.7591	-0.71146	1.481	0.00149885	6.14246e-05	0.839153	C1	NA	Orthologs have trimethyllysine dioxygenase activity role in carnitine biosynthetic process and mitochondrion localization;orf_classification=Uncharacterized;Alias=ANIA_10527,ANID_10527
AN10528	2.9142	2.43632	1.98154	-0.477877	-0.454784	0.380087	0.44965	-0.300448	NR	NA	Protein of unknown function;orf_classification=Uncharacterized;Alias=ANIA_10528,ANID_10528
AN10529	-0.223198	-0.233246	-6.03395	-0.0100481	-5.80071	0.983182	0.00039786	0.800745	C2	NA	Has domains with predicted catalytic activity pyridoxal phosphate binding activity and role in biosynthetic process;orf_classification=Uncharacterized;Alias=ANIA_10529,ANID_10529
AN1053	2.67706	2.42418	1.76371	-0.252888	-0.660465	0.379192	0.0745715	1.29866	NR	NA	Ortholog of A. fumigatus Af293 Afu1g12480 A. niger CBS 513.88 An08g05080 A. oryzae RIB40 AO090001000238 Neosartorya fischeri NRRL 181 NFIA_013060 and Aspergillus wentii Aspwe1_0040426;orf_classification=Uncharacterized;Alias=ANIA_01053,ANID_01053
AN10530	1.39986	0.314475	0.754418	-1.08539	0.439943	0.224418	0.601846	0.327687	NR	NA	Ortholog of A. fumigatus Af293 Afu2g01690 A. niger CBS 513.88 An14g03330 A. oryzae RIB40 AO090701000773 Neosartorya fischeri NRRL 181 NFIA_034010 and Aspergillus wentii Aspwe1_0157118;orf_classification=Uncharacterized;Alias=ANIA_10530,ANID_10530
AN10531	3.21971	3.06292	3.31267	-0.156793	0.249752	0.453735	0.234173	1.09963	NR	NA	Ortholog of A. fumigatus Af293 Afu6g07960 A. niger CBS 513.88 An11g02900 Neosartorya fischeri NRRL 181 NFIA_053660 and Aspergillus wentii Aspwe1_0046026;orf_classification=Uncharacterized;Alias=ANIA_10531,ANID_10531
AN10532	2.89306	2.4823	3.49297	-0.410762	1.01067	0.0567243	0.00164844	0.312665	C1	NA	Ortholog of A. fumigatus Af293 Afu1g06000 A. niger CBS 513.88 An18g03830 A. oryzae RIB40 AO090009000483 Aspergillus wentii Aspwe1_0050059 and Aspergillus sydowii Aspsy1_0090995;orf_classification=Uncharacterized;Alias=ANIA_10532,ANID_10532
AN10533	7.67462	6.05658	8.32406	-1.61805	2.26748	0.00154835	0.00036193	1.62947	D2	NA	Putative trehalose-6-phosphate synthase ortholog of S. cerevisiae Tps3p expression upregulated after exposure to farnesol;orf_classification=Uncharacterized;Alias=ANIA_10533,ANID_10533
AN10534	1.8498	1.68573	2.65615	-0.164077	0.970424	0.888967	0.357802	0.147958	NR	NA	Ortholog of A. nidulans FGSC A4 AN7218 A. fumigatus Af293 Afu1g13000 Afu7g03950 A. niger CBS 513.88 An13g00410 An06g00970 and A. oryzae RIB40 AO090023000035 AO090026000819;orf_classification=Uncharacterized;Alias=ANIA_10534,ANID_10534
AN10535	2.71328	3.19314	2.82812	0.479866	-0.365018	0.16259	0.239462	1.67039	NR	NA	Has domains with predicted GTP binding GTPase activity translation initiation factor activity zinc ion binding activity role in translational initiation and intracellular localization;orf_classification=Uncharacterized;Alias=ANIA_10535,ANID_10535
AN10536	4.69703	4.96588	7.59608	0.268847	2.6302	0.280725	8.01477e-05	0.375178	C1	NA	Has domains with predicted DNA binding activity and role in DNA recombination double-strand break repair;orf_classification=Uncharacterized;Alias=ANIA_10536,ANID_10536
AN10537	5.30258	5.56406	5.48864	0.261478	-0.0754214	0.0267976	0.373567	1.14861	NR	NA	Has domains with predicted nucleic acid binding nucleotide binding activity;orf_classification=Uncharacterized;Alias=ANIA_10537,ANID_10537
AN10539	4.51784	3.81246	3.73692	-0.705374	-0.0755374	0.17394	0.876371	-0.0424568	NR	NA	Orthologs have cytoplasm localization;orf_classification=Uncharacterized;Alias=ANIA_10539,ANID_10539
AN1054	2.40997	2.28607	1.34075	-0.123896	-0.945324	0.681647	0.0398523	0.382944	NR	NA	Ortholog of A. fumigatus Af293 Afu1g12400 A. niger CBS 513.88 An08g05070 A. oryzae RIB40 AO090001000239 Aspergillus wentii Aspwe1_0051374 and Aspergillus sydowii Aspsy1_0038279;orf_classification=Uncharacterized;Alias=ANIA_01054,ANID_01054
AN10540	7.15541	7.31038	6.09096	0.15497	-1.21942	0.501987	0.00423644	1.21723	C2	NA	Orthologs have dipeptidyl-peptidase activity and cytoplasm nucleus localization;orf_classification=Uncharacterized;Alias=ANIA_10540,ANID_10540
AN10541	5.34622	4.46697	5.93624	-0.879244	1.46927	0.000729631	7.39363e-05	1.2916	C1	NA	Has domains with predicted DNA binding protein kinase regulator activity sequence-specific DNA binding RNA polymerase II transcription factor activity zinc ion binding activity;orf_classification=Uncharacterized;Alias=ANIA_10541,ANID_10541
AN10542	4.38733	4.12298	4.29868	-0.264349	0.175697	0.155539	0.300946	0.605968	NR	NA	Ortholog of A. fumigatus Af293 Afu4g06210 A. niger CBS 513.88 An04g00510 A. oryzae RIB40 AO090023000969 Aspergillus sydowii Aspsy1_0094879 and Aspergillus terreus NIH2624 ATET_05601;orf_classification=Uncharacterized;Alias=ANIA_10542,ANID_10542
AN10543	1.41353	1.10725	2.44521	-0.306281	1.33797	0.610236	0.0445104	0.989139	NR	NA	Gene=galX;Putative transcription factor required for galactose utilization;orf_classification=Uncharacterized;Alias=ANIA_10543,ANID_10543,gal1,gal12,gal6,galA
AN10544	2.92632	3.23886	3.32594	0.312537	0.0870778	0.419337	0.796673	1.12829	NR	NA	Has domains with predicted 3-dehydroquinate dehydratase activity;orf_classification=Uncharacterized;Alias=ANIA_10544,ANID_10544
AN10545	6.67219	7.03637	5.88433	0.364183	-1.15204	0.089135	0.00199091	0.995665	C2	NA	Orthologs have phosphatase activator activity role in actin filament organization endocytosis mitochondrion degradation regulation of growth response to heat response to salt stress and cytosol nucleus localization;orf_classification=Uncharacterized;Alias=ANIA_10545,ANID_10545
AN10546	6.269	6.80862	6.68918	0.53962	-0.11943	0.00142459	0.158575	0.37629	NR	NA	Orthologs have protein serinethreonine kinase inhibitor activity;orf_classification=Uncharacterized;Alias=ANIA_10546,ANID_10546
AN10547	7.11652	6.58559	8.06589	-0.530927	1.4803	0.0807154	0.00206015	-0.354759	C1	NA	Ortholog of A. fumigatus Af293 Afu4g06220 A. oryzae RIB40 AO090023000968 Neosartorya fischeri NRRL 181 NFIA_109920 and Aspergillus clavatus NRRL 1 ACLA_045540;orf_classification=Uncharacterized;Alias=ANIA_10547,ANID_10547
AN10548	2.33497	0.558622	1.98112	-1.77635	1.4225	0.0343071	0.0672161	1.79743	NR	NA	Has domains with predicted DNA binding sequence-specific DNA binding RNA polymerase II transcription factor activity zinc ion binding activity and role in regulation of transcription DNA-dependent transcription DNA-templated;orf_classification=Verified;Alias=ANIA_10548,ANID_10548
AN1055	5.84359	5.85079	5.85943	0.00719655	0.00864327	0.969672	0.962961	1.19093	NR	NA	Orthologs have eukaryotic initiation factor 4G binding mRNA binding activity;orf_classification=Uncharacterized;Alias=ANIA_01055,ANID_01055
AN10550	-0.621828	0.121081	0.765935	0.742909	0.644855	0.412808	0.374203	1.25822	NR	NA	Putative transcriptional regulator with homology to XlnR and AraR;orf_classification=Uncharacterized;Alias=ANIA_10550,ANID_10550
AN10551	2.61107	3.03923	3.57434	0.428154	0.535117	0.221274	0.101917	2.02645	NR	NA	Orthologs have role in regulation of transcription from RNA polymerase II promoter tRNA wobble uridine modification and Elongator holoenzyme complex cytosol nucleus localization;orf_classification=Uncharacterized;Alias=ANIA_10551,ANID_10551
AN10552	4.08533	3.33524	4.39515	-0.750087	1.05991	0.0392404	0.0100724	0.695994	NR	NA	Ortholog of A. fumigatus Af293 Afu4g07060 A. niger CBS 513.88 An04g01460 A. oryzae RIB40 AO090023000870 Aspergillus wentii Aspwe1_0167183 and Aspergillus sydowii Aspsy1_0094979;orf_classification=Uncharacterized;Alias=ANIA_10552,ANID_10552
AN10553	7.58784	7.43328	7.60894	-0.154566	0.175659	0.572253	0.51728	-0.504305	NR	NA	Has domains with predicted cytochrome-c oxidase activity;orf_classification=Uncharacterized;Alias=ANIA_10553,ANID_10553
AN10554	3.55996	3.53866	4.2782	-0.0213015	0.73954	0.968572	0.167059	-0.153607	NR	NA	Ortholog of A. fumigatus Af293 Afu4g07070 A. oryzae RIB40 AO090023000869 Aspergillus wentii Aspwe1_0248748 Aspergillus sydowii Aspsy1_0547613 and Aspergillus terreus NIH2624 ATET_05504;orf_classification=Uncharacterized;Alias=ANIA_10554,ANID_10554
AN10555	3.54326	3.2478	2.85742	-0.29546	-0.39038	0.438912	0.338437	0.732052	NR	NA	Has domains with predicted nucleic acid binding activity;orf_classification=Uncharacterized;Alias=ANIA_10555,ANID_10555
AN10556	5.92559	5.98183	7.16269	0.0562389	1.18086	0.552209	9.6225e-05	1.71501	C1	NA	Orthologs have cytoplasm nucleus localization;orf_classification=Uncharacterized;Alias=ANIA_10556,ANID_10556
AN10557	2.73457	3.24981	3.15598	0.515234	-0.0938244	0.434503	0.868345	1.4098	NR	NA	Putative ATP-dependent RNA helicase protein levels decrease in response to farnesol;orf_classification=Verified;Alias=ANIA_10557,ANID_10557
AN10558	5.71481	5.2887	4.55573	-0.426111	-0.732971	0.0959518	0.0244316	1.2135	NR	NA	Ortholog of A. fumigatus Af293 Afu4g07280sok1 A. niger CBS 513.88 An04g01670 A. oryzae RIB40 AO090023000845 Aspergillus wentii Aspwe1_0023238 and Aspergillus terreus NIH2624 ATET_05483;orf_classification=Uncharacterized;Alias=ANIA_10558,ANID_10558
AN10559	3.87337	3.10144	2.93237	-0.771936	-0.169072	0.0389917	0.584305	0.271426	NR	NA	Orthologs have endoplasmic reticulum localization;orf_classification=Uncharacterized;Alias=ANIA_10559,ANID_10559
AN1056	3.69218	3.74797	3.7498	0.0557924	0.00183022	0.767634	0.99183	0.387363	NR	NA	Orthologs have cytosol nucleus localization;orf_classification=Uncharacterized;Alias=ANIA_01056,ANID_01056
AN10560	4.27002	4.554	3.85519	0.283971	-0.698804	0.103193	0.00630703	1.28924	NR	NA	Ortholog of A. fumigatus Af293 Afu4g07670 A. niger CBS 513.88 An04g02040 A. oryzae RIB40 AO090023000808 Aspergillus wentii Aspwe1_0034566 and Aspergillus sydowii Aspsy1_0051349;orf_classification=Uncharacterized;Alias=ANIA_10560,ANID_10560
AN10561	5.7804	6.02637	5.1857	0.245966	-0.840672	0.0523968	0.000693256	0.180148	NR	NA	Putative U1 snRNP component expression reduced after exposure to farnesol;orf_classification=Uncharacterized;Alias=ANIA_10561,ANID_10561
AN10562	5.51877	4.8042	5.64639	-0.714577	0.842198	0.0318416	0.0164318	0.371838	NR	NA	Gene=msrA;Putative methionine sulfoxide reductase with a predicted role in the reduction of methionine sulfoxide to methionine;orf_classification=Verified;Alias=ANIA_10562,ANID_10562
AN10563	5.94641	5.74804	5.81919	-0.198369	0.0711572	0.27542	0.672868	1.11437	NR	NA	Gene=pho8;Putative vacuolar alkaline phosphatase with a predicted role in the autophagy pathway induced by carbon starvation-induced autophagy;orf_classification=Verified;Alias=AN4516,ANIA_10563,ANID_10563
AN10564	3.15637	3.33151	3.53825	0.17514	0.206741	0.371527	0.265138	1.69287	NR	NA	Orthologs have Seh1-associated complex cytosol extrinsic to fungal-type vacuolar membrane localization;orf_classification=Uncharacterized;Alias=ANIA_10564,ANID_10564
AN10565	-1	-2.14442	-5.11605	-1.14441	-2.97163	0.561988	0.220411	-0.117161	NR	NA	Has domains with predicted nucleotide binding oxidoreductase activity and role in metabolic process;orf_classification=Uncharacterized;Alias=ANIA_10565,ANID_10565
AN10566	2.63029	2.30369	3.30149	-0.326604	0.997796	0.652071	0.165604	0.0214797	NR	NA	Ortholog of A. fumigatus Af293 Afu2g03130 A. niger CBS 513.88 An07g07550 Neosartorya fischeri NRRL 181 NFIA_035480 and Aspergillus wentii Aspwe1_0183505;orf_classification=Uncharacterized;Alias=ANIA_10566,ANID_10566
AN10567	3.37647	4.24932	5.21715	0.872855	0.967821	0.00582845	0.00135432	0.444667	NR	NA	Orthologs have tRNA 2-phosphotransferase activity role in tRNA splicing via endonucleolytic cleavage and ligation and cytoplasm nucleus localization;orf_classification=Uncharacterized;Alias=ANIA_10567,ANID_10567
AN10568	5.92395	6.15797	6.64184	0.234025	0.483866	0.287406	0.0486933	-0.161653	NR	NA	Has domains with predicted role in mitochondrial pyruvate transport and mitochondrial inner membrane localization;orf_classification=Uncharacterized;Alias=ANIA_10568,ANID_10568
AN10569	4.86946	4.25184	4.17395	-0.617617	-0.0778914	0.0122021	0.639172	-0.21927	NR	NA	Ortholog of A. fumigatus Af293 Afu2g03100 A. niger CBS 513.88 An07g07510 A. oryzae RIB40 AO090120000281 Aspergillus wentii Aspwe1_0040642 and Aspergillus terreus NIH2624 ATET_09584;orf_classification=Uncharacterized;Alias=ANIA_10569,ANID_10569
[truncated: 9,431 more rows]
